# Supplementary material for: Contribution of the medial eye field network to the voluntary deployment of visuospatial attention
Source: Nat Commun. 2022 Jan 17;13:328. doi: 10.1038/s41467-022-28030-3 (PMC8763913; doi:10.1038/s41467-022-28030-3)
Supplement: Supplementary file 4 — Source Data [file 41467_2022_28030_MOESM4_ESM.xlsx]

## Sheet: Figure 2
		Figure 2
		Raw behavioral data for each assessment {A1, A2, A3} and for each delta measure {delta1, delta2}
		Combined violin and notch box plots are used to represent the data. All individual data are shown on the figure.
		ID	Line Bisection					Total_bell					Diff_bell
			A1	A2	A3	Delta_1	Delta_2	A1	A2	A3	Delta_1	Delta_2	A1	A2	A3	Delta_1	Delta_2
		AA	3	5.8	3.7	2.8	0.7	0	0	0	0	0	0	0	0	0	0
		AB	-0.4	1.8	2	2.2	2.4	2	4	0	2	-2	2	-2	0	-4	-2
		AC	-3.5	12.9	-4	16.4	-0.5	0	6	2	6	2	0	-2	-2	-2	-2
		AD	-0.75	1.2	-1	1.95	-0.25	1	2	0	1	-1	1	0	0	-1	-1
		AE	1	1.5	3	0.5	2	0	1	0	1	0	0	1	0	1	0
		AF	-0.7	-4.7	-0.5	-4	0.2	2	5	0	3	-2	0	-1	0	-1	0
		AG	0.9	0.4	0.8	-0.5	-0.1	4	4	4	0	0	0	0	2	0	2
		AH	-4	-4.1	-4	-0.1	0	2	4	1	2	-1	0	4	-1	4	-1
		AI	-6.2	-4.5	-4.9	1.7	1.3	3	3	5	0	2	-1	-1	-3	0	-2
		AJ	1.7	18.1	3.14	16.4	1.44	0	15	1	15	1	0	11	-1	11	-1
		AK	2.1	2.8	2.1	0.7	0	1	3	0	2	-1	1	3	0	2	-1
		AL	6	9.5	6.2	3.5	0.2	4	7	4	3	0	4	7	0	3	-4
		AM	-1	-2.6	-1	-1.6	0	1	12	0	11	-1	-1	6	0	7	1
		AN	-4.8	-2.1	-3.4	2.7	1.4	2	6	4	4	2	0	2	2	2	2
		AO	-2.9	-3	-1.2	-0.1	1.7	3	2	1	-1	-2	-1	-2	1	-1	2
		AP	1	-7	-4.7	-8	-5.7	4	0	5	-4	1	2	0	-3	-2	-5
		AQ	-0.62	6.7	-1.2	7.32	-0.58	5	20	1	15	-4	-3	14	-1	17	2
		AR	-0.7	8.8	8.8	9.5	9.5	1	15	2	14	1	1	13	2	12	1
		AS	-1.5	-1.8	-1.5	-0.3	0	1	0	0	-1	-1	-1	0	0	1	1
		AT	-1.8	-6.2	-5.4	-4.4	-3.6	4	6	1	2	-3	1	2	1	1	0
		AU	-2.5	-4.3	-3.4	-1.8	-0.9	1	0	0	-1	-1	0	0	0	0	0
		AV	-1.4	0.8	-4.2	2.2	-2.8	3	0	0	-3	-3	1	0	0	-1	-1
		AW	0.1	-0.8	0.1	-0.9	0	3	4	2	1	-1	-1	-2	0	-1	1
		AX	0.4	1	0.1	0.6	-0.3	2	2	1	0	-1	0	0	1	0	1
		AY	-5	-1.9	-2.4	3.1	2.6	1	3	0	2	-1	1	-1	0	-2	-1
		AZ	-0.5	0	3	0.5	3.5	4	5	5	1	1	4	5	3	1	-1
		BA	-4.2	1.8	-6.8	6	-2.6	4	7	5	3	1	0	1	1	1	1
		BB	2.3	10.8	4.2	8.5	1.9	6	4	4	-2	-2	4	3	3	-1	-1
		BC	1.7	8	0.4	6.3	-1.3	3	8	0	5	-3	-2	2	0	4	2
		BD	-1.7	-4.2	-3.8	-2.5	-2.1	1	1	3	0	2	1	1	-1	0	-2
		BE	1.9	8.6	11.6	6.7	9.7	2	14	4	12	2	0	4	0	4	0
		BF	0.3	-0.7	-2	-1	-2.3	7	12	4	5	-3	1	2	-3	1	-4
		BG	0.6	9.1	-1.4	8.5	-2	0	5	0	5	0	0	-1	0	-1	0
		BH	-1.8	3.8	1.8	5.6	3.6	3	11	2	8	-1	3	5	-2	2	-5
		BI	-0.3	8.6	-3.1	8.9	-2.8	10	7	3	-3	-7	1	3	-1	2	-2
		BJ	-3.5	-2.4	-1.7	1.1	1.8	1	0	0	-1	-1	-1	0	0	1	1
		BK	-1.2	-3.6	-2.2	-2.4	-1	1	3	2	2	1	1	1	2	0	1
		BL	-1.8	1.2	-1.2	3	0.6	0	5	2	5	2	0	-1	0	-1	0
		BM	-0.3	3	-1.1	3.3	-0.8	0	2	0	2	0	0	0	0	0	0
		BN	-3.4	-4.2	-6.7	-0.8	-3.3	0	3	5	3	5	0	1	-3	1	-3
		BO	0.4	2.3	-0.5	1.9	-0.9	5	5	5	0	0	-1	1	-1	2	0
		BP	-0.9	1.6	-1.9	2.5	-1	0	12	1	12	1	0	10	1	10	1
		BQ	3.8	3.9	3.6	0.1	-0.2	0	17	0	17	0	0	15	0	15	0
		BR	-3.3	1.8	-6.3	5.1	-3	15	2	3	-13	-12	-5	2	3	7	8
		BS	-2.8	-0.8	-2.6	2	0.2	1	2	0	1	-1	-1	2	0	3	1
		BT	-1.1	0.2	0	1.3	1.1	1	1	0	0	-1	-1	-1	0	0	1
		BU	0.4	1.1	0	0.7	-0.4	0	1	0	1	0	0	1	0	1	0
		BV	-3.8	-4.1	-6.2	-0.3	-2.4	0	5	1	5	1	-1	3	-1	4	0
		BW	-0.7	-0.7	-2.3	0	-1.6	3	0	1	-3	-2	-3	0	-1	3	2
		BX	-1.7	-3.7	-2.3	-2	-0.6	3	2	2	-1	-1	-1	0	0	1	1
		BY	0.8	-1.6	-1.6	-2.4	-2.4	1	1	1	0	0	0	0	-1	0	-1
		BZ	-6.5	-6.8	-4.2	-0.3	2.3	5	6	3	1	-2	-1	-4	0	-3	1
		CA	2.1	-2.1	2.5	-4.2	0.4	1	5	4	4	3	-1	-3	0	-2	1
		CB	-3.8	1.7	-2.1	5.5	1.7	1	7	10	6	9	-1	-3	6	-2	7
		CC	-6.8	-5.7	-5.7	1.1	1.1	0	0	0	0	0	0	0	0	0	0
		CD	-1.2	0.4	-1	1.6	0.2	0	16	0	16	0	0	6	0	6	0
		CE	0.2	-0.8	-0.7	-1	-0.9	2	2	1	0	-1	2	2	1	0	-1
		CF	1.7	-2.1	1.5	-3.8	-0.2	0	3	3	3	3	0	-3	-1	-3	-1
		CG	-0.6	-4.2	-0.5	-3.6	0.1	0	5	2	5	2	0	-1	0	-1	0
		CH	-3.1	6.5	0.3	9.6	3.4	4	9	2	5	-2	-2	7	0	9	2
		CI	1.1	-0.8	-0.9	-1.9	-2	7	6	3	-1	-4	1	2	1	1	0
		CJ	1.9	2.5	-0.8	0.6	-2.7	0	5	0	5	0	0	1	0	1	0
		CK	0.2	0.2	2.2	0	2	2	2	0	0	-2	0	0	0	0	0
		CL	-3.6	-7.1	-3.2	-3.5	0.4	3	5	3	2	0	-1	3	3	4	4
		CM	-1.3	0.4	-0.9	1.7	0.4	1	3	2	2	1	1	1	2	0	1
		CN	-2.2	-2.2	-1.4	0	0.8	3	2	3	-1	0	-1	2	-1	3	0
		CO	0.6	3.8	2.1	3.2	1.5	0	9	2	9	2	-2	8	0	10	2
		CP	-4.2	-5.2	-4	-1	0.2	1	1	0	0	-1	-1	1	0	2	1
		CQ	-1	-2.14	-1.2	-1.14	-0.2	0	2	2	2	2	0	-2	2	-2	2
		CR	-1	1	-0.2	2	0.8	0	17	0	17	0	0	15	0	15	0
		CS	-0.8	34.7	17.1	35.5	17.9	0	12	12	12	12	0	6	4	6	4
		CT	-1.2	-2.1	-1.9	-0.9	-0.7	3	0	1	-3	-2	-1	0	1	1	2
		CU	-0.1	-1.6	-2	-1.5	-1.9	2	4	2	2	0	-2	2	-2	4	0
		CV	-0.4	-1.9	-3.4	-1.5	-3	4	0	0	-4	-4	4	0	0	-4	-4
		CW	2.5	7.8	-1.3	5.3	-3.8	8	3	2	-5	-6	0	1	0	1	0
		CX	1.1	12.2	0.7	11.1	-0.4	0	12	2	12	2	0	6	0	6	0
		CY	-0.7	8.6	4.6	9.3	5.3	3	1	6	-2	3	1	1	4	0	3
		CZ	0.5	2	0.5	1.5	0	0	2	0	2	0	0	0	0	0	0
		DA	-1.3	-8	-1.25	-6.7	0.05	3	4	3	1	0	-3	2	1	5	4
		DB	-1.1	-1.4	-1.1	-0.3	0	0	6	3	6	3	0	0	1	0	1
		DC	-1.7	-4.7	-1.7	-3	0	6	3	1	-3	-5	-2	-3	1	-1	3
		DD	-2.2	1.8	-2.5	4	-0.3	0	12	0	12	0	0	6	0	6	0
		DE	-1.2	-6	-3	-4.8	-1.8	1	2	1	1	0	1	2	1	1	0
		DF	-0.2	-1.7	-1.5	-1.5	-1.3	2	0	2	-2	0	-2	0	-2	2	0
		DG	0.6	0.4	2	-0.2	1.4	8	10	5	2	-3	2	0	-1	-2	-3
		DH	0.6	0.7	-0.9	0.1	-1.5	1	3	1	2	0	-1	-1	-1	0	0
		DI	-0.9	-5.4	-1.2	-4.5	-0.3	1	4	2	3	1	1	4	0	3	-1
		DJ	0.5	1.25	0.4	0.75	-0.1	3	6	9	3	6	1	2	1	1	0
		DK	-2.4	-0.9	-4.1	1.5	-1.7	4	3	1	-1	-3	2	1	1	-1	-1
		DL	-1.2	-6.8	-1.3	-5.6	-0.1	2	2	2	0	0	0	2	0	2	0
		DM	-1	4.6	-1.7	5.6	-0.7	0	13	4	13	4	0	3	4	3	4
		DN	-3	-8.1	-5.7	-5.1	-2.7	0	5	1	5	1	0	3	-1	3	-1
		DO	-2.2	3	3.3	5.2	5.5	0	17	1	17	1	0	15	1	15	1
		DP	-3.9	1.2	-1.7	5.1	2.2	0	2	0	2	0	0	0	0	0	0
		DQ	-1.9	0.5	-1.9	2.4	0	5	13	5	8	0	1	3	-1	2	-2
		DR	-1.4	1.4	-1.6	2.8	-0.2	0	6	1	6	1	0	0	-1	0	-1
		DS	-1.1	19.3	1	20.4	2.1	0	17	1	17	1	0	13	1	13	1
		DT	-1.7	-4.6	-0.4	-2.9	1.3	1	0	0	-1	-1	-1	0	0	1	1
		DU	-3.2	2.3	2.6	5.5	5.8	8	18	5	10	-3	4	12	-1	8	-5
		DV	-3.4	-0.8	1.6	2.6	5	3	1	2	-2	-1	1	-1	-2	-2	-3
		DW	0.9	0	-1.9	-0.9	-2.8	10	8	2	-2	-8	2	6	-2	4	-4
		DX	0.1	0.2	0.3	0.1	0.2	0	3	2	3	2	0	1	0	1	0
		DY	-3.6	-0.4	-3.8	3.2	-0.2	8	1	1	-7	-7	0	1	1	1	1
		DZ	-3.7	1.1	-3.2	4.8	0.5	0	22	3	22	3	-2	8	1	10	3
		EA	-1.5	-0.1	-1	1.4	0.5	2	18	7	16	5	-2	18	3	20	5
		EB	-1.4	-1.5	-1.4	-0.1	0	5	2	0	-3	-5	-1	2	0	3	1
		EC	0	2.9	3.1	2.9	3.1	0	5	1	5	1	0	5	-1	5	-1
		ED	-2	-2.2	-2	-0.2	0	4	3	1	-1	-3	-2	-1	-1	1	1
		EE	-2	1.6	-0.5	3.6	1.5	0	0	0	0	0	0	0	0	0	0
		EF	-0.8	0.1	1.1	0.9	1.9	2	9	7	7	5	2	1	1	-1	-1
		EG	0	5.25	0	5.25	0	3	9	7	6	4	-3	1	-3	4	0
		EH	1.94	1.9	1.5	-0.04	-0.44	0	6	5	6	5	0	0	1	0	1
		EI	-1.4	-2	-2.7	-0.6	-1.3	1	0	1	-1	0	1	0	-1	-1	-2
		EJ	0.76	1.7	-0.4	0.94	-1.16	3	1	1	-2	-2	1	1	1	0	0
		EK	4.8	-0.2	-9	-5	-13.8	10	10	10	0	0	0	6	5	6	5
		EL	-3.1	-2.6	-2.7	0.5	0.4	2	1	0	-1	-2	0	1	1	1	1
		EM	3.3	5.2	4.2	1.9	0.9	2	3	1	1	-1	0	1	1	1	1
		EN	0	0.9	0	0.9	0	1	1	0	0	-1	1	1	0	0	-1
		EO	-1.2	-2.6	-1.2	-1.4	0	0	3	0	3	0	0	-1	0	-1	0
		EP	-2.9	9	-6.5	11.9	-3.6	1	19	4	18	3	1	11	-2	10	-3
		EQ	3.9	3.4	3.3	-0.5	-0.6	2	2	0	0	-2	0	2	0	2	0
		ER	-5.1	-4.7	-6.4	0.4	-1.3	1	11	1	10	0	-1	5	1	6	2
		ES	-0.9	1.2	-3.4	2.1	-2.5	1	8	3	7	2	1	2	1	1	0
		ET	-4	7	-1.4	11	2.6	1	3	0	2	-1	-1	-1	0	0	1
		EU	-3.5	-1.8	-3.7	1.7	-0.2	2	13	0	11	-2	0	1	0	1	0
		EV	-1.7	1.4	0.1	3.1	1.8	1	6	0	5	-1	-1	4	0	5	1
		EW	0.1	0.6	1.1	0.5	1	0	0	0	0	0	4	2	2	-2	-2
		EX	-0.4	1.2	-0.15	1.6	0.25	0	4	2	4	2	0	2	0	2	0

## Sheet: Figure 4
	Figure 4
	Raw behavioral data for the comparison between the parietal group (P) and the medial frontal cortex group (MFC)
		Violon plots are used to represent the data. All individidual data are shown on the figure.
		Patient	Line bisection estimates			Diff_bell
			A1	A2	A3	A1	A2	A3
		P_1	-0.4	1.8	2	2	-2	0
		P_2	1.7	18.1	3.14	0	11	-1
		P_3	6	9.5	6.2	4	7	0
		P_4	1.9	8.6	11.6	0	4	0
		P_5	0.6	9.1	-1.4	0	-1	0
		P_6	-3.3	1.8	-6.3	-5	2	3
		P_7	-3.8	1.7	-2.1	-1	-3	6
		P_8	-3.1	6.5	0.3	-2	7	0
		P_9	-0.8	34.7	17.1	0	6	4
		P_10	1.1	12.2	0.7	0	6	0
		P_11	-2.2	3	3.3	0	15	1
		P_12	-3.9	1.2	-1.7	0	0	0
		P_13	-1.1	19.3	1	0	13	1
		P_14	-2	1.6	-0.5	0	0	0
		P_15	0	5.25	0	-3	1	-3
		P_16	-2.9	9	-6.5	1	11	-2
		P_17	-5.1	-4.7	-6.4	-1	5	1
		P_18	-4	7	-1.4	-1	-1	0
		MFC_1	-4	-4.1	-4	0	4	-1
		MFC_2	-1	-2.6	-1	-1	6	0
		MFC_3	3.8	3.9	3.6	0	15	0
		MFC_4	-1.1	0.2	0	-1	-1	0
		MFC_5	-1	1	-0.2	0	15	0
		MFC_6	-0.1	-1.6	-2	-2	2	-2
		MFC_7	-2.2	1.8	-2.5	0	6	0
		MFC_8	-0.9	-5.4	-1.2	1	4	0
		MFC_9	-1	4.6	-1.7	0	3	4
		MFC_10	-3	-8.1	-5.7	0	3	-1
		MFC_11	-1.9	0.5	-1.9	1	3	-1
		MFC_12	-1.4	1.4	-1.6	0	0	-1
		MFC_13	-3.2	2.3	2.6	4	12	-1
		MFC_14	-3.7	1.1	-3.2	-2	8	1
		MFC_15	0	2.9	3.1	0	5	-1
		MFC_16	-0.4	1.2	-0.15	0	2	0
		MFC_17	-1.2	0.4	-1	0	6	0
		MFC_18	-1.3	0.4	-0.9	1	1	2
		MFC_19	0.6	0.4	2	2	0	-1
		MFC_20	-1.5	-0.1	-1	-2	18	3
		MFC_21	-0.7	8.8	8.8	1	13	2

## Sheet: Figure 5
		Figure 5
		Disconnection values computed with the LQT toolbox
		Each value corresponds to the percentage of interrupted streamlines
		Here are the disconnection values that were used to cumpute the correlations with the behavioral data.
	ID	Cing_FP	Cing_FPhP	Cing_PhP	Cing_PPhP	AF	SLF_1	SLF_2	SLF_3	FAT	IFOF	ILF	MdlF	UF	EMC	AC	CC_ant	CC_Midant	CC_midpost	CC_post	CPT	CST_ant	CST_sup	Thal_ant	Thal_sup	Fornix
	AAA	0	0	0	0	28.0989	0	4.51076	1.37421	19.913	7.68335	36.3319	37.1147	85.9204	89.9798	0.15531	8.78072	12.4389	0	4.14378	0.502622	5.04087	0.0928505	6.52174	0.69025	0
	AAB	0	0	0	0	0	0	0	0	0	0	0	0	0	0	0	0	0	0	0	0	0	0	0	0	0
	AAC	0	3.52113	100	93.2642	100	0	0	0	0	84.7497	95.6426	1.60296	100	0.0466056	98.2431	0	0	1.34831	38.1562	0	0	0.278552	0	1.81191	57.7668
	AAD	0	0	0	0	0	0	0	0	0	52.4044	0	0	54.8541	39.4827	0	0.438253	0.864337	0.187266	0.0691236	0	2.99728	0	3.86473	0	0
	AAE	0	0	0	0	43.1764	0	5.45628	3.30632	17.1841	100	38.997	0.0308261	100	40.9896	1.93166	20.3162	5.11086	0.11236	3.05235	7.84528	76.9755	19.0344	91.7874	2.07075	0
	AAF	0	0	0	0	0.208582	0	33.8133	0	0	76.4932	20.5878	0	82.1114	0	8.0761	17.8432	6.31342	0	2.78313	0.568182	31.3352	0	42.2705	0	0
	AAG	0	2.8169	88.2731	43.2642	55.8701	0	9.87162	29.0404	53.51	99.9911	94.8616	28.3292	100	17.3994	15.5213	20.191	7.06501	0.0374532	14.8616	7.12413	77.248	5.75673	89.6135	3.79638	50.7406
	AAH	2.11021	0	0	0	0	98.9075	0.208189	0	10.441	0	0	0	0	0	0	5.97903	39.5716	0	0	37.5874	2.17984	15.0418	0.483092	9.83607	0
	AAI	9.07501	17.6056	0	0	39.2729	0	57.5382	0	2.90686	31.3423	0	0	18.5676	0	1.04834	67.3501	21.195	0	0	9.59353	78.4741	9.5636	81.8841	4.40035	0
	AAJ	0	0	0	0	100	0	92.9389	100	0	0	0.0479583	5.39457	0	5.24313	0	0	0	31.1236	13.279	0	0	18.663	0	22.7783	0
	AAK	0	0	0	0	0	0	1.55274	0.0645995	23.769	18.2144	0.0890655	0	7.98939	24.4135	0	7.43465	1.42803	0.11236	0.0618474	0.305944	10.8992	0	7.97101	0.0862813	0
	AAL	94.052	100	1.20482	96.6321	0	81.7695	0	0	0	0	0	0	0	89.3662	0	0	0	21.3109	56.2557	0	0	5.75673	0	10.5263	0
	AAM	98.7208	100	0	0	0	99.7858	5.36954	0	96.2824	0	0	0	0	0	0	0	37.6174	10.4869	0	71.7657	0	30.455	0	21.5703	0
	AAN	0	3.52113	99.8394	93.2642	27.2646	0	1.839	11.4282	23.9866	76.8873	99.6711	94.5129	100	99.8213	27.1209	5.90077	2.96881	0.411985	23.975	0.327797	10.4905	1.85701	9.66184	1.89819	49.981
	AAO	21.0365	50	0	0	36.621	0	47.7446	4.61593	46.1341	100	0.390518	0	100	0.761224	1.73753	86.4141	19.6167	0	0.00363808	5.41958	91.8256	1.48561	96.8599	2.50216	0
	AAP	0	3.52113	96.6265	92.487	0.0297974	0	0.381679	0	0	55.2163	99.4039	69.4513	100	94.9433	21.3454	2.06605	0.789177	0.374532	22.9418	44.646	6.13079	29.2479	4.83092	3.71009	9.60881
	AAQ	0	0	0	0	41.3886	0	67.1842	0	58.2163	0	0	0	0	0	0	0.281734	19.5415	0	0	46.3287	6.67575	33.8904	4.10628	20.1035	0
	AAR	100	100	0	0	50.1192	99.5287	69.1013	0	89.9347	0	0	0	0	0	0	23.9631	100	0	0	76.1364	8.44687	46.7967	2.17391	29.5945	0
	AAS	0	0	3.37349	0	30.3635	0	0.0433727	0.581395	8.97765	0.0716397	56.1044	0.246609	100	67.5858	12.0365	0.798247	0.563698	0.0374532	6.41394	0	0.27248	0	0.241546	0.0862813	5.39309
	AAT	0	3.52113	99.0361	100	43.683	0	0	0	0	24.8231	99.952	91.6153	100	5.43732	23.908	0.0156519	0	0.486891	29.0647	0	0	0.464253	0	0	53.0573
	AAU	0	0	0	0	0	0	1.21443	0	0	89.2093	0	0	99.9045	0.357309	0.854203	6.9651	1.16498	0	0.0254666	0.131119	33.3787	0	29.4686	0	0
	AAV	70.8178	100	0	0	0	0.599829	10.2446	0	0	14.713	0	0	6.16446	0	1.59192	90.9375	60.3908	0	0	4.30507	61.1717	3.15692	54.8309	0.517688	0
	AAW	0	0	0	0	2.3242	0	14.1655	0	0	0	0	0	0	0	0	3.86602	4.472	0	0	1.63899	15.6676	3.89972	18.3575	1.89819	0
	AAX	0	0	0	0	59.4756	0	22.3716	60.0834	97.1327	100	48.9038	30.0863	79.8409	99.9845	20.2	13.9771	34.1225	0.187266	5.79547	19.1215	53.1335	44.8468	21.256	15.0129	0
	AAY	0.0656024	0	0	0	17.6996	97.3865	54.424	0	98.5367	0	0	0	0	0	0	0.203475	41.413	12.1348	0	89.4668	0.13624	49.0251	0	32.0966	0
	AAZ	0	0	0	0	6.34684	0	31.9223	0	0	0	0	0	0	0	0	0	10.372	0	0	14.7509	0	14.2061	0	8.36928	0
	ABA	0	3.52113	93.494	93.0052	0	0	0	0	0	0.841766	42.3609	0	0.0318302	0	10.1922	0	0	0	4.06738	0	0	0	0	0	66.9578
	ABB	0	3.52113	100	100	22.2884	0	25.0607	9.53136	19.6361	100	99.9589	85.2035	100	67.881	25.6649	57.3016	4.32168	0.299625	23.7858	2.44755	72.752	0.278552	79.7101	0.603969	57.463
	ABC	0	0	0	0	4.85697	0	23.0135	0	0.197746	0	0	0	0	0	0	0	0.150319	0.224719	0	1.22378	0	4.08542	0	2.50216	0
	ABD	0	3.52113	99.759	93.2642	0	0	0	0	0	0.259694	85.407	0	100	7.11512	12.4539	0	0	0	11.1034	0	0	0	0	0	61.9825
	ABE	0	0	0	0	8.70083	0	89.5992	32.84	0	0	0.753631	99.6917	0	79.5246	0	0	0	2.54682	13.2863	0	0	2.32126	0	4.74547	0
	ABF	0	0	3.45382	0	9.68415	0	0.00867453	0	0	38.9003	69.1217	19.4205	100	43.6616	12.0656	15.0884	0	0.0749064	9.45174	0	14.9864	0	10.628	0	0.151918
	ABG	0	0	0	0	0.208582	0	60.1405	8.87949	0	0	1.02083	0	0	0	0	0	0	1.42322	5.388	0	0	0	0	0.862813	0
	ABH	0	0	0	0	2.20501	0	17.991	0	57.9593	0	0	0	0	0	0	0	2.78091	0	0	38.5927	0	18.1058	0	10.44	0
	ABI	0	0	0	0	99.1061	0	0	0	0	49.8433	81.5977	97.8113	3.19363	0	76.1211	0	0	0.898876	35.6459	0	0	0.464253	0	0	0
	ABJ	0	3.52113	99.2771	93.2642	1.1621	0	0	0	0	100	99.9931	96.4858	100	91.9139	98.2431	0.281734	0.526118	0.411985	27.5039	0	0	1.11421	0	0	71.7053
	ABK	0	0	0	0	69.3087	0	0	0	0	0.0179099	1.82242	0	0	0	0	0	0	0.524345	10.5395	0	0	0	0	0	0
	ABL	0	0	0	0	48.5101	0	2.7238	76.8851	37.0575	0.0626847	0.0411072	5.61036	0	100	0	5.39991	18.0383	0.187266	0.0836759	0	1.08992	27.6695	0	7.50647	0
	ABM	99.7704	100	0	0	0	99.6572	7.59889	0	79.2367	0	0	0	0	0	0	12.4589	72.1533	0	0	64.8383	11.8529	35.1903	7.00483	20.7075	0
	ABN	7.54428	24.6479	0	0	9.29678	78.6418	27.9754	0	55.0129	0	0	0	0	0	0	17.2171	44.2691	0	0	54.3051	20.1635	33.6119	13.0435	20.5349	0
	ABO	66.5865	100	0	0	0.0297974	9.85433	42.8262	0	2.1752	99.7045	0	0	99.9894	0	1.73753	100	20.6313	0	0	10.8392	96.8665	6.40668	97.343	2.24331	0
	ABP	99.9563	100	0	0	0	99.6144	6.95697	0	54.9733	0	0	0	0	0	0	11.0346	45.7347	0	0	57.299	9.80926	26.6481	5.07246	17.17	0
	ABQ	84.4632	100	0	0	44.8153	53.4919	55.144	0	25.3114	99.015	0	0	76.8913	0	1.70841	99.7339	93.1605	0	0	30.8348	99.0463	29.4336	100	14.2364	0
	ABR	94.1832	100	0	69.171	1.63886	56.1268	13.0638	0.48156	0	0	0	99.3835	0	99.9689	0	0	0	54.2322	87.6014	0	0	6.03528	0	10.0086	45.1956
	ABS	0	3.52113	95.261	80.0518	0.0893921	0	0	0	0	0.331333	81.1181	0	99.9788	0	12.8422	0	0	0.0374532	15.1999	0	0	0	0	0	22.4839
	ABT	0	0	0	0	0	0	0.112769	0	27.7833	0	0	0	0	0	0	0	0	2.43446	0	15.9309	0	4.92108	0	3.27869	0
	ABU	0	0	0	0	0	0	0	0	0	97.6807	35.3727	0.0308261	0	100	51.3395	0.485209	0.901917	0.187266	2.86317	0.109266	1.63488	6.31384	0	0	0
	ABV	0	0	0	0	50	0	18.8151	28.4531	71.5048	100	69.6218	0.770653	100	99.9456	99.5632	26.5456	22.3976	0.187266	9.82646	10.8392	74.6594	14.4847	88.4058	6.21225	34.9032
	ABW	0	0	0	0	5.84029	0	20.576	0	1.2458	4.09241	37.387	0	45.4111	3.58863	8.82353	14.3841	6.08794	0	2.4739	0.633741	5.04087	0	10.3865	0.431406	4.29168
	ABX	0	0	0	0	0.0595948	0	8.3449	0	3.18371	26.1127	34.0436	0	97.7294	98.6795	8.85265	19.1892	10.4096	0.0749064	2.98687	0.262238	10.4905	0	14.0097	0	0.075959
	ABY	0	2.8169	90.5221	83.9378	0	0	0	0	0	39.0347	98.5544	20.8076	100	68.1529	20.6659	0.109563	0.225479	0.11236	18.8562	0	0	0	0	0	56.1717
	ABZ	10.4745	17.6056	10.9237	0	95.4112	0	78.1142	89.9107	100	100	78.1447	20.3144	100	99.8835	62.3277	99.8591	76.7381	0.262172	14.2358	74.847	100	64.5311	100	43.0544	55.7919
	ACA	0	2.8169	71.245	30.0518	52.354	0	0.225538	84.6195	87.0477	4.81777	47.9309	9.40197	100	99.1766	12.0462	1.70606	11.7249	0.187266	5.81366	0	0.13624	8.07799	0	11.044	64.5272
	ACB	0	0	0	0	100	0	90.3799	99.9824	0	3.54616	2.83639	100	0	82.0957	0	0	0	6.70412	42.5183	0	0	2.59981	0	20.1898	0
	ACC	0	3.52113	100	93.2642	0.0595948	0	0	0.017618	2.94641	98.1284	100	40.074	100	95.6812	86.2357	0.469557	0.413378	0.224719	22.4761	0	0	0.0928505	0	0	85.7197
	ACD	81.7407	100	0	0	79.857	56.1697	87.101	10.6413	43.7018	98.1821	0	0	86.9496	0	1.73753	94.5375	87.2228	0	0	45.4764	98.6376	37.5116	97.8261	25.2804	0
	ACE	0	0	0	0	0	0	1.50069	0	3.67807	99.1135	0.0274048	0	100	8.68417	1.73753	27.516	0.338219	0.0374532	0.0509332	0.152972	44.0055	0	31.6425	0	0
	ACF	0	3.52113	100	93.2642	0.893921	0	0	0	0	9.41166	55.4947	0	14.6419	0	18.5013	0	0	0.224719	13.7447	0	0	0	0	0	47.5503
	ACG	0	3.52113	100	93.2642	54.41	0	1.81298	48.5025	65.8295	100	98.5887	99.8767	100	100	98.2431	4.36688	10.5599	0.187266	22.4979	0.262238	5.58583	17.0845	3.62319	6.98878	83.4409
	ACH	19.4183	0	0	99.4819	0	35.1542	1.08432	0.358233	0	1.86263	3.66539	81.7509	0	99.9767	0	0	0	1.87266	6.64314	0	0	2.50696	0	6.72994	0
	ACI	0	0	0	0	44.1001	0	2.3855	18.129	38.1254	92.3435	29.1176	0	93.4642	74.7243	8.70705	16.0275	3.90831	0.187266	2.60123	0.699301	41.8256	1.11421	50.2415	2.32959	9.11508
	ACJ	0	0	0	0	52.9499	0	1.50937	89.4644	83.3696	0	0	0	0	0	0	0.219127	8.79369	0	0	4.26136	0.13624	17.363	0	9.92235	0
	ACK	0	0	0	0	56.5852	0	20.3591	94.8379	97.3502	0	0.0753631	16.2454	0	23.3339	0	4.75818	21.3829	0.0374532	0.0109143	25.9615	0.408719	32.1263	0	17.5151	0
	ACL	8.73606	7.74648	99.5984	87.5648	6.13826	0	43.8758	0.534414	1.34467	100	98.4585	23.8594	100	92.947	16.3269	85.6003	13.0026	0.11236	18.3359	9.17832	96.1853	7.89229	96.6184	2.84728	54.9183
	ACM	88.9241	100	0	0	48.8379	99.7215	81.2196	0	54.4987	65.998	0	0	85.1034	0	1.70841	88.7619	100	0	0	62.3252	89.782	41.0399	91.7874	26.4021	0
	ACN	0	3.52113	85.2209	46.3731	41.6865	0	3.03609	14.5173	31.758	46.0553	64.5999	1.66461	100	52.408	12.0947	13.8676	4.0962	0.187266	7.74912	5.41958	42.2343	2.13556	30.9179	1.63934	48.9176
	ACO	97.8133	100	0	0	43.1764	86.1182	83.6138	0	39.8458	97.8777	0	0	99.4801	0	1.73753	99.8122	98.4592	0	0	46.1538	98.0926	32.4977	99.2754	18.9819	0
	ACP	0	54.2253	100	100	0.536353	0	0	0	0	0.107459	43.9435	0	0	0	0.0776548	0	0	0.224719	8.38942	0	0	0	0	0	24.4208
	ACQ	0	3.52113	100	93.2642	43.7128	0	0.615892	19.6089	49.4166	53.9447	99.9931	53.3292	100	86.2281	20.8891	3.34951	5.07328	0.11236	17.5283	0.240385	1.49864	0.742804	1.44928	2.84728	63.3498
	ACR	100	100	0	0	0	97.665	4.72762	0	42.1	0	0	0	0	0	0	0	39.19	0	0	27.53	0	15.69	0	12.16	0
	ACS	100	100	0	0	0	86.53	0.9195	0.369979	0	0	0	44.64	0	98.9	0	0	0	99.2509	77.8404	0	0	4.27112	0	9.40466	0
	ACT	4.54844	11.2676	0	0	0	99.1003	0	0	0	0	0	0	0	0	0	7.19987	39.0455	0	0	24.3663	3.81471	12.0706	0.966184	6.38481	0
	ACU	0	0	13.9759	0	63.2598	0	9.88029	33.9911	75.0247	84.3646	68.6832	0	100	42.4266	12.2889	8.31116	18.8651	0.11236	11.2708	0.502622	5.85831	2.50696	3.38164	3.88266	23.8131
	ACV	0	0	16.2249	0.259067	45.739	0	3.70402	7.88114	9.80819	6.64458	34.7013	0	96.0212	10.0746	11.9297	7.90421	7.51597	0	2.23015	0.458916	6.40327	0.649954	12.0773	1.81191	0.341815
	ACW	0	0	0	0	9.74374	0	25.5205	0.164435	3.63852	44.1121	72.9857	13.5943	100	99.8835	12.0268	23.1961	16.46	0.187266	16.2331	5.9222	45.6403	3.24977	47.8261	1.55306	3.68401
	ACX	0	0	0	0	0	0	50.3036	43.129	0	0	0.417923	0	0	0	0	0	0	5.39326	8.31302	0	0	0.278552	0	10.6126	0
	ACY	100	100	0	0	86.919	99.7215	97.9181	4.0404	96.2428	96.7762	0	0	88.6684	0	1.73753	96.8696	100	0.636704	0	89.7946	98.2289	55.2461	98.3092	37.4461	0
	ACZ	0	3.52113	82.3293	88.342	12.4255	0	3.68668	3.0949	21.9102	89.0839	93.1488	23.2121	100	26.6273	13.5022	8.59289	7.89177	0.187266	15.3272	0.568182	28.4741	0.278552	9.17874	1.55306	11.7736
	ADA	0	3.52113	100	93.2642	17.6996	0	0	0	0	0.626847	46.5264	0	0	0	2.22287	0	0	0.337079	13.3736	0	0	0	0	0	8.31751
	ADB	0	0	0	0	21.4243	0	3.73005	4.90956	3.85604	14.5966	23.2529	0	69.8674	11.83	5.50379	15.6206	2.89365	0	0.880416	0.41521	6.81199	0.278552	9.66184	1.12166	0
	ADC	0	2.8169	86.0241	51.0363	33.0453	0	1.25781	1.18041	19.3989	9.22361	88.8189	26.7879	99.756	22.0134	12.5995	5.69729	4.6599	0.11236	13.0862	0.174825	2.0436	0	2.17391	0.0862813	12.0775
	ADD	89.5473	100	0	0	27.3242	99.7858	54.2592	0	97.4886	0	0	0	0	0	0	1.64345	63.9985	0	0	85.5769	0.408719	47.1681	0	28.5591	0
	ADE	9.38115	0	0	0	0	0	38.1506	0	0	99.9821	0	0	100	0.0699083	1.73753	61.3398	6.12552	0	0.00363808	0.590035	64.0327	0	67.1498	0	0
	ADF	0	3.52113	100	100	0	0	0	0	0	2.48052	49.9246	0	0	0	3.95069	0	0	0.224719	10.9907	0	0	0	0	0	51.1584
	ADG	86.8904	100	0	0	93.2062	52.5921	83.822	33.6739	77.1406	100	0	0	100	21.8425	1.73753	100	93.3484	0.11236	0.0618474	60.4677	100	46.611	100	29.767	0
	ADH	0	0	0	0	79.6484	0	21.7904	34.2671	81.3921	2.65067	0.0274048	1.63379	0	13.3991	0	6.83988	21.8339	0.0749064	0.0291047	0.174825	1.49864	2.69266	0.724638	5.78085	0
	ADI	88.3665	100	0	0	0	99.7001	6.08085	0	98.2994	0	0	0	0	0	0	29.3943	91.8828	0	0	71.1538	10.7629	33.519	3.62319	20.0173	0
	ADJ	0	3.52113	98.7952	93.2642	0	0	0	0	0	0.0805946	62.6405	0	98.9178	0	13.5993	0	0	0.224719	13.3008	0	0	0	0	0	18.2681
	ADK	0	0	0	0	0	0	0	10.3477	0	0	0.00685119	12.8237	0	38.6282	0	0.391298	0.150319	0.337079	0.356532	0	0	0.649954	0	1.3805	0
	ADL	0	0	0	0	56.5256	0	5.34351	31.4834	45.8177	77.9798	35.6947	0.0924784	0	100	3.30033	18.0466	21.7963	0.187266	1.22967	91.7614	37.1935	63.6955	33.5749	11.3891	0
	ADM	100	100	0	0	0.446961	100	6.81818	0	82.104	0	0	0	0	0	0	0	36.6779	0	0	63.09	0	28.9694	0	21.484	0
	ADN	80.8878	100	0	0	0	99.6144	6.34976	0	65.1177	0	0	0	0	0	0	19.7214	40.5487	0	0	64.4886	13.624	27.5766	10.3865	19.6721	0
	ADO	25.2351	0	0	72.2798	0.476758	50.2142	22.7706	1.35659	0	0	0	100	0	100	0	0	0	3.22097	16.1495	0	0	4.08542	0	7.67903	0
	ADP	99.016	100	0	1.29534	0	38.0034	0	0	0	0	0	0	0	13.0185	0	0	0	30.0375	2.8559	0	0	2.04271	0	2.58844	0
	ADQ	100	100	0	0	0	99.7215	6.41048	0	95.7089	0	0	0	0	0	0	0.500861	50.2067	0	0	67.0892	0	34.0761	0	19.4133	0
	ADR	100	100	0	0	0	99.7001	4.5975	0	43.2668	0	0	0	0	0	0	5.7599	76.3623	0	0	46.4598	1.63488	24.234	0	13.805	0
	ADS	15.3291	0	0	99.4819	0	17.2879	10.314	0.528541	0	1.28056	1.96629	100	0	100	0	0	0	2.397	30.971	0	0	3.52832	0	10.44	0
	ADT	0	3.52113	100	93.2642	13.6472	0	0	0	0	85.887	99.9931	67.0777	100	50.9632	65.4436	0.156519	0.338219	0.224719	24.3715	0	0	0.185701	0	0	78.9594
	ADU	81.0628	91.5493	0	0	0	99.0146	5.93338	0	93.1975	0	0	0	0	0	0	2.98951	40.1353	0	0	62.7622	1.49864	27.4838	0	18.723	0
	ADV	0.798163	0	0	0	0	0	0.0433727	0	0	39.0257	23.6161	0	100	23.3572	1.81518	37.8306	0.488538	0	0.687598	0	28.8828	0	24.1546	0	0
	ADW	0	0	0	0	17.5209	0	58.6572	0	67.629	0	0	0	0	0	0	0	11.9504	0	0	37.653	2.17984	28.0409	0.724638	18.8093	0
	ADX	0	0	6.58635	0	0	0	0.0433727	0	0	44.8643	93.6969	0	100	93.949	12.9781	3.33386	0.601278	0.187266	13.0753	0.895979	24.9319	0	20.2899	0	14.2803
	ADY	0	0	0	0	56.4958	0	18.6936	47.2398	85.9996	6.41175	0	0.893958	0.0106101	24.8951	0	5.57208	27.8091	0.0749064	0.0545713	14.7509	10.8992	16.2488	7.48792	11.648	0
	ADZ	100	100	0	0	0	100	6.9483	0	90.4291	0	0	0	0	0	0	0.234779	45.9602	4.83146	0	78.4091	0	34.9118	0	25.6255	0
	AEA	79.1931	100	0	0	49.2849	91.431	48.2477	0	48.9618	5.09537	0	0	0	0	0	54.4999	96.6554	0	0	53.278	48.5014	37.2331	54.1063	23.1234	0
	AEB	0	0	0	0	91.8057	0	67.3491	33.0456	77.2395	0.197009	0	0	0	0.0233028	0	10.0798	31.2664	0	0	7.88899	13.624	9.3779	19.8068	11.8205	0
	AEC	100	100	0	0	57.6877	99.7429	89.5298	0	99.8616	0	0	0	0	0	0	39.7089	99.3987	0	0	91.674	33.1063	51.8106	26.57	32.7869	0
	AED	0	0	1.20482	0	0	0	0.693963	0	0	34.9154	73.6572	4.99383	100	67.7334	12.0462	2.81734	0.375799	0.187266	10.6996	1.7701	31.1989	0	20.2899	0.0862813	41.5875
	AEE	0	0	0	0	88.7664	0	67.6613	99.9941	0	0	0	0	0	11.9854	0	0	0.0375799	7.94007	4.58399	0	0	4.36397	0	16.3934	0
	AEF	44.1723	97.8873	0	0	22.1395	4.30591	47.7359	0.0234907	3.89559	100	0	0	100	0.00776759	1.73753	95.2262	20.5938	0	0.00363808	10.6643	99.7275	8.35655	100	4.40035	0
	AEG	0	0	0	0	6.61502	0	83.1714	61.3813	0	0.0268649	5.87832	58.1381	0	0	0	0	0	8.72659	20.4715	0	0	0.928505	0	9.57722	0
	AEH	97.1791	100	0	0	20.4708	98.8646	37.2484	0	75.44	13.5668	0	0	0	0	0	63.3746	95.0395	0	0	62.5219	52.5886	36.7688	42.7536	22.088	0
	AEI	0	0	0	0	0	0	0	0.563777	0	67.8428	52.9186	100	62.8011	100	0.291206	0.422601	0.789177	0.262172	22.6616	0	0	0.742804	0	0	0
	AEJ	0	0	0	0	54.261	0	12.5087	98.3028	90.1523	6.00878	0	0	0.0212202	45.0831	0	0.547817	10.7854	0.187266	0.0654855	0.41521	1.63488	12.7205	0	13.201	0
	AEK	0	0	0	0	9.44577	0	82.5208	58.6387	0	0	0.0137024	0	0	0	0	0	0	2.65918	2.51028	0	0	0.371402	0	5.78085	0
	AEL	0	0	13.494	0	44.2789	0	2.01249	22.8858	57.2078	9.25943	61.51	0	100	91.1605	12.0365	6.62075	5.52424	0.0749064	9.77917	0.437063	8.99183	1.39276	9.17874	3.36497	23.2434
	AEM	0	3.52113	100	100	99.2849	0	0	0	0	50.291	59.5163	0	0	0	67.9577	0	0	0.898876	23.2655	0	0	0	0	0	35.7387
	AEN	7.68642	0	0	0	3.75447	0	36.5632	0.0117454	1.0085	99.9911	31.6525	0	100	31.2257	12.3762	84.1759	15.9714	0.11236	3.83454	0.983392	68.3924	1.11421	70.2899	0.258844	0
	AEO	0	3.52	92.04	93.005	4.49	0	3.93	0.87	0.67	82.29	99.8	22.32	100	94.37	50.6	24.69	1.27	0	27.26	6.12	39.91	2.04	29.71	37.44	55.18
	AEP	0	0	0	25.9067	16.6269	0	88.6711	25.8574	0	3.14319	5.88517	99.6917	0	98.2678	0	0	0	2.28464	20.6752	0	0	3.15692	0	6.38481	0
	AEQ	0.0109337	0	0	0	0	0	0	0	0	17.8025	0	0	97.4218	0	1.4172	23.6187	0	0	0	0	13.3515	0	4.83092	0	0
	AER	37.5246	100	0.883534	95.0777	0	0	0	0	0	0.698487	10.0164	0	0	0	0	0	0	0	29.4139	0	0	0	0	0	0
	AES	15.2854	58.4507	0	0	0	69.2802	8.46634	0	33.1224	3.41184	0	0	0	0	0	35.7176	26.4186	0	0	31.3593	28.4741	17.4559	22.9469	8.54185	0
	AET	59.8841	61.2676	0	39.8964	0	48.5004	0	0	0	0	0	0	0	7.65108	0	0	0	7.00375	1.51344	0	0	3.71402	0	3.62381	0
	AEU	0.492018	0	0	0	6.19785	0	36.5718	0.270143	4.03401	99.9642	0	0	99.9576	26.0525	1.73753	51.2443	12.2886	0.11236	0.0472951	0.677448	54.0872	0.278552	54.5894	1.3805	0
	AEV	0	0	0	0	47.795	0	16.6291	24.5537	66.7589	92.1375	0.911209	0	87.618	93.584	0.640652	9.32853	16.2721	0.187266	0.0691236	14.9257	40.8719	20.52	12.3188	6.21225	0
	AEW	0	0	0	0	53.3075	0	15.2325	66.7724	83.5871	15.913	0.239792	2.49692	0.159151	99.0291	0	6.01033	26.3059	0.187266	0.0654855	62.7622	6.26703	40.9471	3.86473	14.0638	0
	AEX	97.2666	100	0	0	0	99.4859	6.00278	0	94.8784	0	0	0	0	0	0	6.49554	66.6667	0	0	62.653	3.95095	29.0622	0.966184	18.8093	0

## Sheet: Figure 6
Figure 6
	Disconnection data for the patient analysed separately
			Percentage of interrupted fibers
		Tract	First surgery	Second surgery
		Cing_FP	100	100
		Cing_FPHP	100	100
		Cing_Olfac	100	100
		Cing_SLF1	97.665	86.5253
		CC_central	82.5139	40.2957
		ThR_S	12.1657	8.71441
		FAT	42.1001	0
		CC_Midant	39.1958	0
		CPT_F	34.0472	0
		CST_S	15.6917	4.27112
		DRTT	12.4857	0
		RST	9.72607	0
		EMC	0	98.897
		CC_MidPost	0.973783	99.2509
		CC_Post	0	77.8368
		MdLF	0	44.6363
		CPT_P	0	27.5273
		ML	0	13.9763
		ThR_P	0	8.51064
		CST_P	0	8.48485
		Only tracts affectected in a proportion of at least 5% are shown

## Sheet: Supplementary Figure 1
	Supplementary Figure 1
	Raw behavioral data for the comparison between the control group versus the patient group
	Here are the behavioral data used to generate the density plots.
	Here are the data from the healthy control group								Here are the patient data
	ID	Age	SEL	sex	LB estimates	Total_bell	Diff_bell		ID	Line Bisection			Total_bell			Diff_bell
	C_1	22	12	F	4.3	5	0			A1	A2	A3	A1	A2	A3	A1	A2	A3
	C_2	52	12	M	-4.6	4	0		AA	3	5.8	3.7	0	0	0	0	0	0
	C_3	39	12	F	-1	1	1		AB	-0.4	1.8	2	2	4	0	2	-2	0
	C_4	33	15	M	-0.7	0	0		AC	-3.5	12.9	-4	0	6	2	0	-2	-2
	C_5	49	15	F	-4.4	0	0		AD	-0.75	1.2	-1	1	2	0	1	0	0
	C_6	42	12	F	1	2	0		AE	1	1.5	3	0	1	0	0	1	0
	C_7	44	12	M	-1.3	2	2		AF	-0.7	-4.7	-0.5	2	5	0	0	-1	0
	C_8	45	17	F	1.9	0	0		AG	0.9	0.4	0.8	4	4	4	0	0	2
	C_9	46	16	M	-2.3	0	0		AH	-4	-4.1	-4	2	4	1	0	4	-1
	C_10	63	15	F	-5.3	0	0		AI	-6.2	-4.5	-4.9	3	3	5	-1	-1	-3
	C_11	34	17	M	-7	0	0		AJ	1.7	18.1	3.14	0	15	1	0	11	-1
	C_12	38	17	M	-0.7	0	0		AK	2.1	2.8	2.1	1	3	0	1	3	0
	C_13	27	17	M	-3.3	0	0		AL	6	9.5	6.2	4	7	4	4	7	0
	C_14	49	9	F	-2.3	2	2		AM	-1	-2.6	-1	1	12	0	-1	6	0
	C_15	29	17	F	-3.2	0	0		AN	-4.8	-2.1	-3.4	2	6	4	0	2	2
	C_16	30	17	M	-0.55	1	0		AO	-2.9	-3	-1.2	3	2	1	-1	-2	1
	C_17	30	17	M	-6.3	0	0		AP	1	-7	-4.7	4	0	5	2	0	-3
	C_18	68	9	M	2.3	0	0		AQ	-0.62	6.7	-1.2	5	20	1	-3	14	-1
	C_19	26	14	F	-1.8	3	-3		AR	-0.7	8.8	8.8	1	15	2	1	13	2
	C_20	56	14	F	-4.12	0	0		AS	-1.5	-1.8	-1.5	1	0	0	-1	0	0
	C_21	55	17	F	-6.3	2	2		AT	-1.8	-6.2	-5.4	4	6	1	1	2	1
	C_22	40	17	M	-7.3	0	0		AU	-2.5	-4.3	-3.4	1	0	0	0	0	0
	C_23	41	17	M	-3	3	-3		AV	-1.4	0.8	-4.2	3	0	0	1	0	0
	C_24	19	13	F	1.5	0	0		AW	0.1	-0.8	0.1	3	4	2	-1	-2	0
	C_25	49	14	M	-2.33	4	4		AX	0.4	1	0.1	2	2	1	0	0	1
	C_26	21	15	F	0.33	3	1		AY	-5	-1.9	-2.4	1	3	0	1	-1	0
	C_27	40	17	F	1.25	4	3		AZ	-0.5	0	3	4	5	5	4	5	3
	C_28	39	18	M	-6.4	0	0		BA	-4.2	1.8	-6.8	4	7	5	0	1	1
	C_29	27	17	M	-5	1	1		BB	2.3	10.8	4.2	6	4	4	4	3	3
	C_30	30	17	M	-6.33	0	0		BC	1.7	8	0.4	3	8	0	-2	2	0
	C_31	40	17	F	-2.88	0	0		BD	-1.7	-4.2	-3.8	1	1	3	1	1	-1
	C_32	32	17	F	-5.1	1	1		BE	1.9	8.6	11.6	2	14	4	0	4	0
	C_33	32	17	F	-7.25	4	0		BF	0.3	-0.7	-2	7	12	4	1	2	-3
	C_34	27	17	M	-1.5	4	-2		BG	0.6	9.1	-1.4	0	5	0	0	-1	0
	C_35	29	17	M	-2.27	0	0		BH	-1.8	3.8	1.8	3	11	2	3	5	-2
	C_36	37	20	F	-0.22	2	0		BI	-0.3	8.6	-3.1	10	7	3	1	3	-1
	C_37	32	17	M	-3.5	0	0		BJ	-3.5	-2.4	-1.7	1	0	0	-1	0	0
	C_38	42	15	M	-1.5	1	-1		BK	-1.2	-3.6	-2.2	1	3	2	1	1	2
	C_39	55	9	M	-1.22	2	-2		BL	-1.8	1.2	-1.2	0	5	2	0	-1	0
	C_40	45	14	F	-2.66	0	0		BM	-0.3	3	-1.1	0	2	0	0	0	0
	C_41	26	17	M	-2.1	1	-1		BN	-3.4	-4.2	-6.7	0	3	5	0	1	-3
	C_42	40	20	F	0.2	1	1		BO	0.4	2.3	-0.5	5	5	5	-1	1	-1
	C_43	26	15	M	-0.8	1	1		BP	-0.9	1.6	-1.9	0	12	1	0	10	1
	C_44	41	12	M	-2.375	0	0		BQ	3.8	3.9	3.6	0	17	0	0	15	0
									BR	-3.3	1.8	-6.3	15	2	3	-5	2	3
									BS	-2.8	-0.8	-2.6	1	2	0	-1	2	0
									BT	-1.1	0.2	0	1	1	0	-1	-1	0
									BU	0.4	1.1	0	0	1	0	0	1	0
									BV	-3.8	-4.1	-6.2	0	5	1	-1	3	-1
									BW	-0.7	-0.7	-2.3	3	0	1	-3	0	-1
									BX	-1.7	-3.7	-2.3	3	2	2	-1	0	0
									BY	0.8	-1.6	-1.6	1	1	1	0	0	-1
									BZ	-6.5	-6.8	-4.2	5	6	3	-1	-4	0
									CA	2.1	-2.1	2.5	1	5	4	-1	-3	0
									CB	-3.8	1.7	-2.1	1	7	10	-1	-3	6
									CC	-6.8	-5.7	-5.7	0	0	0	0	0	0
									CD	-1.2	0.4	-1	0	16	0	0	6	0
									CE	0.2	-0.8	-0.7	2	2	1	2	2	1
									CF	1.7	-2.1	1.5	0	3	3	0	-3	-1
									CG	-0.6	-4.2	-0.5	0	5	2	0	-1	0
									CH	-3.1	6.5	0.3	4	9	2	-2	7	0
									CI	1.1	-0.8	-0.9	7	6	3	1	2	1
									CJ	1.9	2.5	-0.8	0	5	0	0	1	0
									CK	0.2	0.2	2.2	2	2	0	0	0	0
									CL	-3.6	-7.1	-3.2	3	5	3	-1	3	3
									CM	-1.3	0.4	-0.9	1	3	2	1	1	2
									CN	-2.2	-2.2	-1.4	3	2	3	-1	2	-1
									CO	0.6	3.8	2.1	0	9	2	-2	8	0
									CP	-4.2	-5.2	-4	1	1	0	-1	1	0
									CQ	-1	-2.14	-1.2	0	2	2	0	-2	2
									CR	-1	1	-0.2	0	17	0	0	15	0
									CS	-0.8	34.7	17.1	0	12	12	0	6	4
									CT	-1.2	-2.1	-1.9	3	0	1	-1	0	1
									CU	-0.1	-1.6	-2	2	4	2	-2	2	-2
									CV	-0.4	-1.9	-3.4	4	0	0	4	0	0
									CW	2.5	7.8	-1.3	8	3	2	0	1	0
									CX	1.1	12.2	0.7	0	12	2	0	6	0
									CY	-0.7	8.6	4.6	3	1	6	1	1	4
									CZ	0.5	2	0.5	0	2	0	0	0	0
									DA	-1.3	-8	-1.25	3	4	3	-3	2	1
									DB	-1.1	-1.4	-1.1	0	6	3	0	0	1
									DC	-1.7	-4.7	-1.7	6	3	1	-2	-3	1
									DD	-2.2	1.8	-2.5	0	12	0	0	6	0
									DE	-1.2	-6	-3	1	2	1	1	2	1
									DF	-0.2	-1.7	-1.5	2	0	2	-2	0	-2
									DG	0.6	0.4	2	8	10	5	2	0	-1
									DH	0.6	0.7	-0.9	1	3	1	-1	-1	-1
									DI	-0.9	-5.4	-1.2	1	4	2	1	4	0
									DJ	0.5	1.25	0.4	3	6	9	1	2	1
									DK	-2.4	-0.9	-4.1	4	3	1	2	1	1
									DL	-1.2	-6.8	-1.3	2	2	2	0	2	0
									DM	-1	4.6	-1.7	0	13	4	0	3	4
									DN	-3	-8.1	-5.7	0	5	1	0	3	-1
									DO	-2.2	3	3.3	0	17	1	0	15	1
									DP	-3.9	1.2	-1.7	0	2	0	0	0	0
									DQ	-1.9	0.5	-1.9	5	13	5	1	3	-1
									DR	-1.4	1.4	-1.6	0	6	1	0	0	-1
									DS	-1.1	19.3	1	0	17	1	0	13	1
									DT	-1.7	-4.6	-0.4	1	0	0	-1	0	0
									DU	-3.2	2.3	2.6	8	18	5	4	12	-1
									DV	-3.4	-0.8	1.6	3	1	2	1	-1	-2
									DW	0.9	0	-1.9	10	8	2	2	6	-2
									DX	0.1	0.2	0.3	0	3	2	0	1	0
									DY	-3.6	-0.4	-3.8	8	1	1	0	1	1
									DZ	-3.7	1.1	-3.2	0	22	3	-2	8	1
									EA	-1.5	-0.1	-1	2	18	7	-2	18	3
									EB	-1.4	-1.5	-1.4	5	2	0	-1	2	0
									EC	0	2.9	3.1	0	5	1	0	5	-1
									ED	-2	-2.2	-2	4	3	1	-2	-1	-1
									EE	-2	1.6	-0.5	0	0	0	0	0	0
									EF	-0.8	0.1	1.1	2	9	7	2	1	1
									EG	0	5.25	0	3	9	7	-3	1	-3
									EH	1.94	1.9	1.5	0	6	5	0	0	1
									EI	-1.4	-2	-2.7	1	0	1	1	0	-1
									EJ	0.76	1.7	-0.4	3	1	1	1	1	1
									EK	4.8	-0.2	-9	10	10	10	0	6	5
									EL	-3.1	-2.6	-2.7	2	1	0	0	1	1
									EM	3.3	5.2	4.2	2	3	1	0	1	1
									EN	0	0.9	0	1	1	0	1	1	0
									EO	-1.2	-2.6	-1.2	0	3	0	0	-1	0
									EP	-2.9	9	-6.5	1	19	4	1	11	-2
									EQ	3.9	3.4	3.3	2	2	0	0	2	0
									ER	-5.1	-4.7	-6.4	1	11	1	-1	5	1
									ES	-0.9	1.2	-3.4	1	8	3	1	2	1
									ET	-4	7	-1.4	1	3	0	-1	-1	0
									EU	-3.5	-1.8	-3.7	2	13	0	0	1	0
									EV	-1.7	1.4	0.1	1	6	0	-1	4	0
									EW	0.1	0.6	1.1	0	0	0	4	2	2
									EX	-0.4	1.2	-0.15	0	4	2	0	2	0

## Sheet: Supplementary Figure 2
	Supplementary Figure 2
	Individual Z-scores computed from the normative distributions
	Patient	Line bisection estimates			Total_bell			Diff_bell				A score was considered as impaired when the corresponding Z-score was equal or superior to 1.65. These data were used to plot the proportion of patients with a deficit versus without a deficit.
		A1	A2	A3	A1	A2	A3	A1	A2	A3
	AAA	1.95683	2.96403	2.20863	-0.81457	-0.81457	-0.81457	-0.125984	-0.125984	-0.125984
	AAB	0.733813	1.52518	1.59712	0.509934	1.83444	-0.81457	1.44882	-1.70079	-0.125984
	AAC	-0.381295	5.51799	-0.561151	-0.81457	3.15894	0.509934	-0.125984	-1.70079	-1.70079
	AAD	0.607914	1.30935	0.517986	-0.152318	0.509934	-0.81457	0.661417	-0.125984	-0.125984
	AAE	1.23741	1.41727	1.95683	-0.81457	-0.152318	-0.81457	-0.125984	0.661417	-0.125984
	AAF	0.625899	-0.81295	0.697842	0.509934	2.49669	-0.81457	-0.125984	-0.913386	-0.125984
	AAG	1.20144	1.02158	1.16547	1.83444	1.83444	1.83444	-0.125984	-0.125984	1.44882
	AAH	-0.561151	-0.597122	-0.561151	0.509934	1.83444	-0.152318	-0.125984	3.02362	-0.913386
	AAI	-1.35252	-0.741007	-0.884892	1.17219	1.17219	2.49669	-0.913386	-0.913386	-2.48819
	AAJ	1.48921	7.38849	2.00719	-0.81457	9.11921	-0.152318	-0.125984	8.53543	-0.913386
	AAK	1.63309	1.88489	1.63309	-0.152318	1.17219	-0.81457	0.661417	2.23622	-0.125984
	AAL	3.03597	4.29496	3.10791	1.83444	3.82119	1.83444	3.02362	5.38583	-0.125984
	AAM	0.517986	-0.057554	0.517986	-0.152318	7.13245	-0.81457	-0.913386	4.59843	-0.125984
	AAN	-0.848921	0.122302	-0.345324	0.509934	3.15894	1.83444	-0.125984	1.44882	1.44882
	AAO	-0.165468	-0.201439	0.446043	1.17219	0.509934	-0.152318	-0.913386	-1.70079	0.661417
	AAP	1.23741	-1.64029	-0.81295	1.83444	-0.81457	2.49669	1.44882	-0.125984	-2.48819
	AAQ	0.654676	3.28777	0.446043	2.49669	12.4305	-0.152318	-2.48819	10.8976	-0.913386
	AAR	0.625899	4.04317	4.04317	-0.152318	9.11921	0.509934	0.661417	10.1102	1.44882
	AAS	0.338129	0.230216	0.338129	-0.152318	-0.81457	-0.81457	-0.913386	-0.125984	-0.125984
	AAT	0.230216	-1.35252	-1.06475	1.83444	3.15894	-0.152318	0.661417	1.44882	0.661417
	AAU	-0.0215827	-0.669065	-0.345324	-0.152318	-0.81457	-0.81457	-0.125984	-0.125984	-0.125984
	AAV	0.374101	1.16547	-0.633094	1.17219	-0.81457	-0.81457	0.661417	-0.125984	-0.125984
	AAW	0.913669	0.589928	0.913669	1.17219	1.83444	0.509934	-0.913386	-1.70079	-0.125984
	AAX	1.02158	1.23741	0.913669	0.509934	0.509934	-0.152318	-0.125984	-0.125984	0.661417
	AAY	-0.920863	0.194245	0.0143885	-0.152318	1.17219	-0.81457	0.661417	-0.913386	-0.125984
	AAZ	0.697842	0.877698	1.95683	1.83444	2.49669	2.49669	3.02362	3.81102	2.23622
	ABA	-0.633094	1.52518	-1.56835	1.83444	3.82119	2.49669	-0.125984	0.661417	0.661417
	ABB	1.70504	4.76259	2.38849	3.15894	1.83444	1.83444	3.02362	2.23622	2.23622
	ABC	1.48921	3.7554	1.02158	1.17219	4.48344	-0.81457	-1.70079	1.44882	-0.125984
	ABD	0.266187	-0.633094	-0.489209	-0.152318	-0.152318	1.17219	0.661417	0.661417	-0.913386
	ABE	1.56115	3.97122	5.05036	0.509934	8.45695	1.83444	-0.125984	3.02362	-0.125984
	ABF	0.985612	0.625899	0.158273	3.82119	7.13245	1.83444	0.661417	1.44882	-2.48819
	ABG	1.09353	4.15108	0.374101	-0.81457	2.49669	-0.81457	-0.125984	-0.913386	-0.125984
	ABH	0.230216	2.2446	1.52518	1.17219	6.4702	0.509934	2.23622	3.81102	-1.70079
	ABI	0.769784	3.97122	-0.23741	5.80795	3.82119	1.17219	0.661417	2.23622	-0.913386
	ABJ	-0.381295	0.0143885	0.266187	-0.152318	-0.81457	-0.81457	-0.913386	-0.125984	-0.125984
	ABK	0.446043	-0.417266	0.0863309	-0.152318	1.17219	0.509934	0.661417	0.661417	1.44882
	ABL	0.230216	1.30935	0.446043	-0.81457	2.49669	0.509934	-0.125984	-0.913386	-0.125984
	ABM	0.769784	1.95683	0.482014	-0.81457	0.509934	-0.81457	-0.125984	-0.125984	-0.125984
	ABN	-0.345324	-0.633094	-1.53237	-0.81457	1.17219	2.49669	-0.125984	0.661417	-2.48819
	ABO	1.02158	1.70504	0.697842	2.49669	2.49669	2.49669	-0.913386	0.661417	-0.913386
	ABP	0.553957	1.45324	0.194245	-0.81457	7.13245	-0.152318	-0.125984	7.74803	0.661417
	ABQ	2.2446	2.28058	2.17266	-0.81457	10.4437	-0.81457	-0.125984	11.685	-0.125984
	ABR	-0.309353	1.52518	-1.38849	9.11921	0.509934	1.17219	-4.06299	1.44882	2.23622
	ABS	-0.129496	0.589928	-0.057554	-0.152318	0.509934	-0.81457	-0.913386	1.44882	-0.125984
	ABT	0.482014	0.94964	0.877698	-0.152318	-0.152318	-0.81457	-0.913386	-0.913386	-0.125984
	ABU	1.02158	1.27338	0.877698	-0.81457	-0.152318	-0.81457	-0.125984	0.661417	-0.125984
	ABV	-0.489209	-0.597122	-1.35252	-0.81457	2.49669	-0.152318	-0.913386	2.23622	-0.913386
	ABW	0.625899	0.625899	0.0503597	1.17219	-0.81457	-0.152318	-2.48819	-0.125984	-0.913386
	ABX	0.266187	-0.453237	0.0503597	1.17219	0.509934	0.509934	-0.913386	-0.125984	-0.125984
	ABY	1.16547	0.302158	0.302158	-0.152318	-0.152318	-0.152318	-0.125984	-0.125984	-0.913386
	ABZ	-1.46043	-1.56835	-0.633094	2.49669	3.15894	1.17219	-0.913386	-3.27559	-0.125984
	ACA	1.63309	0.122302	1.77698	-0.152318	2.49669	1.83444	-0.913386	-2.48819	-0.125984
	ACB	-0.489209	1.48921	0.122302	-0.152318	3.82119	5.80795	-0.913386	-2.48819	4.59843
	ACC	-1.56835	-1.17266	-1.17266	-0.81457	-0.81457	-0.81457	-0.125984	-0.125984	-0.125984
	ACD	0.446043	1.02158	0.517986	-0.81457	9.78146	-0.81457	-0.125984	4.59843	-0.125984
	ACE	0.94964	0.589928	0.625899	0.509934	0.509934	-0.152318	1.44882	1.44882	0.661417
	ACF	1.48921	0.122302	1.41727	-0.81457	1.17219	1.17219	-0.125984	-2.48819	-0.913386
	ACG	0.661871	-0.633094	0.697842	-0.81457	2.49669	0.509934	-0.125984	-0.913386	-0.125984
	ACH	-0.23741	3.21583	0.985612	1.83444	5.1457	0.509934	-1.70079	5.38583	-0.125984
	ACI	1.27338	0.589928	0.553957	3.82119	3.15894	1.17219	0.661417	1.44882	0.661417
	ACJ	1.56115	1.77698	0.589928	-0.81457	2.49669	-0.81457	-0.125984	0.661417	-0.125984
	ACK	0.94964	0.94964	1.66906	0.509934	0.509934	-0.81457	-0.125984	-0.125984	-0.125984
	ACL	-0.417266	-1.67626	-0.273381	1.17219	2.49669	1.17219	-0.913386	2.23622	2.23622
	ACM	0.410072	1.02158	0.553957	-0.152318	1.17219	0.509934	0.661417	0.661417	1.44882
	ACN	0.0863309	0.0863309	0.374101	1.17219	0.509934	1.17219	-0.913386	1.44882	-0.913386
	ACO	1.09353	2.2446	1.63309	-0.81457	5.1457	0.509934	-1.70079	6.17323	-0.125984
	ACP	-0.633094	-0.992806	-0.561151	-0.152318	-0.152318	-0.81457	-0.913386	0.661417	-0.125984
	ACQ	0.517986	0.107914	0.446043	-0.81457	0.509934	0.509934	-0.125984	-1.70079	1.44882
	ACR	0.517986	1.23741	0.805755	-0.81457	10.4437	-0.81457	-0.125984	11.685	-0.125984
	ACS	0.589928	13.3597	7.02878	-0.81457	7.13245	7.13245	-0.125984	4.59843	3.02362
	ACT	0.446043	0.122302	0.194245	1.17219	-0.81457	-0.152318	-0.913386	-0.125984	0.661417
	ACU	0.841727	0.302158	0.158273	0.509934	1.83444	0.509934	-1.70079	1.44882	-1.70079
	ACV	0.733813	0.194245	-0.345324	1.83444	-0.81457	-0.81457	3.02362	-0.125984	-0.125984
	ACW	1.77698	3.68345	0.410072	4.48344	1.17219	0.509934	-0.125984	0.661417	-0.125984
	ACX	1.27338	5.26619	1.1295	-0.81457	7.13245	0.509934	-0.125984	4.59843	-0.125984
	ACY	0.625899	3.97122	2.53237	1.17219	-0.152318	3.15894	0.661417	0.661417	3.02362
	ACZ	1.05755	1.59712	1.05755	-0.81457	0.509934	-0.81457	-0.125984	-0.125984	-0.125984
	ADA	0.410072	-2	0.428058	1.17219	1.83444	1.17219	-2.48819	1.44882	0.661417
	ADB	0.482014	0.374101	0.482014	-0.81457	3.15894	1.17219	-0.125984	-0.125984	0.661417
	ADC	0.266187	-0.81295	0.266187	3.15894	1.17219	-0.152318	-1.70079	-2.48819	0.661417
	ADD	0.0863309	1.52518	-0.0215827	-0.81457	7.13245	-0.81457	-0.125984	4.59843	-0.125984
	ADE	0.446043	-1.28058	-0.201439	-0.152318	0.509934	-0.152318	0.661417	1.44882	0.661417
	ADF	0.805755	0.266187	0.338129	0.509934	-0.81457	0.509934	-1.70079	-0.125984	-1.70079
	ADG	1.09353	1.02158	1.59712	4.48344	5.80795	2.49669	1.44882	-0.125984	-0.913386
	ADH	1.09353	1.1295	0.553957	-0.152318	1.17219	-0.152318	-0.913386	-0.913386	-0.913386
	ADI	0.553957	-1.06475	0.446043	-0.152318	1.83444	0.509934	0.661417	3.02362	-0.125984
	ADJ	1.05755	1.32734	1.02158	1.17219	3.15894	5.1457	0.661417	1.44882	0.661417
	ADK	0.0143885	0.553957	-0.597122	1.83444	1.17219	-0.152318	1.44882	0.661417	0.661417
	ADL	0.446043	-1.56835	0.410072	0.509934	0.509934	0.509934	-0.125984	1.44882	-0.125984
	ADM	0.517986	2.53237	0.266187	-0.81457	7.7947	1.83444	-0.125984	2.23622	3.02362
	ADN	-0.201439	-2.03597	-1.17266	-0.81457	2.49669	-0.152318	-0.125984	2.23622	-0.913386
	ADO	0.0863309	1.95683	2.06475	-0.81457	10.4437	-0.152318	-0.125984	11.685	0.661417
	ADP	-0.52518	1.30935	0.266187	-0.81457	0.509934	-0.81457	-0.125984	-0.125984	-0.125984
	ADQ	0.194245	1.05755	0.194245	2.49669	7.7947	2.49669	0.661417	2.23622	-0.913386
	ADR	0.374101	1.38129	0.302158	-0.81457	3.15894	-0.152318	-0.125984	-0.125984	-0.913386
	ADS	0.482014	7.82014	1.23741	-0.81457	10.4437	-0.152318	-0.125984	10.1102	0.661417
	ADT	0.266187	-0.776978	0.733813	-0.152318	-0.81457	-0.81457	-0.913386	-0.125984	-0.125984
	ADU	-0.273381	1.70504	1.81295	4.48344	11.106	2.49669	3.02362	9.32283	-0.913386
	ADV	-0.345324	0.589928	1.45324	1.17219	-0.152318	0.509934	0.661417	-0.913386	-1.70079
	ADW	1.20144	0.877698	0.194245	5.80795	4.48344	0.509934	1.44882	4.59843	-1.70079
	ADX	0.913669	0.94964	0.985612	-0.81457	1.17219	0.509934	-0.125984	0.661417	-0.125984
	ADY	-0.417266	0.733813	-0.489209	4.48344	-0.152318	-0.152318	-0.125984	0.661417	0.661417
	ADZ	-0.453237	1.27338	-0.273381	-0.81457	13.755	1.17219	-1.70079	6.17323	0.661417
	AEA	0.338129	0.841727	0.517986	0.509934	11.106	3.82119	-1.70079	14.0472	2.23622
	AEB	0.374101	0.338129	0.374101	2.49669	0.509934	-0.81457	-0.913386	1.44882	-0.125984
	AEC	0.877698	1.92086	1.99281	-0.81457	2.49669	-0.152318	-0.125984	3.81102	-0.913386
	AED	0.158273	0.0863309	0.158273	1.83444	1.17219	-0.152318	-1.70079	-0.913386	-0.913386
	AEE	0.158273	1.45324	0.697842	-0.81457	-0.81457	-0.81457	-0.125984	-0.125984	-0.125984
	AEF	0.589928	0.913669	1.27338	0.509934	5.1457	3.82119	1.44882	0.661417	0.661417
	AEG	0.877698	2.76619	0.877698	1.17219	5.1457	3.82119	-2.48819	0.661417	-2.48819
	AEH	1.57554	1.56115	1.41727	-0.81457	3.15894	2.49669	-0.125984	-0.125984	0.661417
	AEI	0.374101	0.158273	-0.0935252	-0.152318	-0.81457	-0.152318	0.661417	-0.125984	-0.913386
	AEJ	1.15108	1.48921	0.733813	1.17219	-0.152318	-0.152318	0.661417	0.661417	0.661417
	AEK	2.60432	0.805755	-2.35971	5.80795	5.80795	5.80795	-0.125984	4.59843	3.81102
	AEL	-0.23741	-0.057554	-0.0935252	0.509934	-0.152318	-0.81457	-0.125984	0.661417	0.661417
	AEM	2.06475	2.7482	2.38849	0.509934	1.17219	-0.152318	-0.125984	0.661417	0.661417
	AEN	0.877698	1.20144	0.877698	-0.152318	-0.152318	-0.81457	0.661417	0.661417	-0.125984
	AEO	0.446043	-0.057554	0.446043	-0.81457	1.17219	-0.81457	-0.125984	-0.913386	-0.125984
	AEP	-0.165468	4.11511	-1.46043	-0.152318	11.7682	1.83444	0.661417	8.53543	-1.70079
	AEQ	2.28058	2.10072	2.06475	0.509934	0.509934	-0.81457	-0.125984	1.44882	-0.125984
	AER	-0.956835	-0.81295	-1.42446	-0.152318	6.4702	-0.152318	-0.913386	3.81102	0.661417
	AES	0.553957	1.30935	-0.345324	-0.152318	4.48344	1.17219	0.661417	1.44882	0.661417
	AET	-0.561151	3.39568	0.374101	-0.152318	1.17219	-0.81457	-0.913386	-0.913386	-0.125984
	AEU	-0.381295	0.230216	-0.453237	0.509934	7.7947	-0.81457	-0.125984	0.661417	-0.125984
	AEV	0.266187	1.38129	0.913669	-0.152318	3.15894	-0.81457	-0.913386	3.02362	-0.125984
	AEW	0.913669	1.09353	1.27338	-0.81457	-0.81457	-0.81457	3.02362	1.44882	1.44882
	AEX	0.733813	1.30935	0.823741	-0.81457	1.83444	0.509934	-0.125984	1.44882	-0.125984

## Sheet: Supplementary Figure 3
	Supplementary Figure 3
	Prediction accuracy and reproducibility for the unperformed SVR-LSM models (A1 and delta_2)
	These date were plotted using the matlab's surface plot function.
	A1													Delta_2
	Line bisection estimates													Line bisection estimates
	Gamma													Gamma
	Prediction Accuracy													Prediction Accuracy
		0.1	1	2	3	4	5	6	7	8	9	10			0.1	1	2	3	4	5	6	7	8	9	10
Cost	1	-0.153104	-0.144012	-0.13531	-0.13484	-0.137631	-0.140987	-0.143743	-0.145711	-0.147025	-0.147871	-0.148411		1	-0.0183876	-0.0023076	-0.0566022	-0.0992402	-0.114534	-0.114569	-0.109789	-0.104909	-0.101642	-0.0995126	-0.098148
	10	-0.116154	-0.0475324	-0.00854114	-0.0098032	-0.0384984	-0.0764932	-0.108071	-0.129189	-0.14223	-0.150156	-0.154978		10	0.0560101	0.0272291	0.0113974	-0.0232068	-0.0619088	-0.0925598	-0.109677	-0.115351	-0.115085	-0.112913	-0.110587
	20	-0.0979178	-0.0264954	0.00980868	0.014945	0.00098158	-0.0344598	-0.0769176	-0.112106	-0.135814	-0.150478	-0.159426		20	0.0360859	0.0349456	-0.00256658	-0.0313926	-0.063017	-0.094348	-0.118831	-0.132719	-0.137291	-0.136736	-0.13445
	30	-0.0984798	-0.0159055	0.017209	0.0327218	0.025714	-0.0055388	-0.0515124	-0.0954376	-0.127685	-0.148366	-0.161096		30	0.015496	0.0234248	-0.0130526	-0.0362316	-0.057563	-0.0868014	-0.114804	-0.133177	-0.140892	-0.141921	-0.140314
	40	-0.0972298	-0.0146715	0.0202806	0.0401188	0.0341609	0.00339606	-0.0426716	-0.0887928	-0.124188	-0.147582	-0.162132		40	0.0272596	0.0157745	-0.0231929	-0.0340659	-0.0543456	-0.0838216	-0.114216	-0.13636	-0.147048	-0.149679	-0.148814
	50	-0.0948762	-0.0135027	0.0219127	0.0399318	0.0387998	0.0139035	-0.030005	-0.0784902	-0.117687	-0.144056	-0.160498		50	0.0388003	0.0028167	-0.0248874	-0.0342197	-0.0530842	-0.0819028	-0.113446	-0.137744	-0.150182	-0.153826	-0.153502
	Index of Reproducibility													Index of Reproducibility
cost	1	0.7209	0.72887	0.72326	0.72193	0.72027	0.7196	0.71938	0.71927	0.71921	0.71917	0.71915		1	0.78067	0.7894	0.79102	0.78734	0.78355	0.7809	0.77926	0.77827	0.77766	0.77733	0.77711
	10	0.75608	0.76198	0.76167	0.75957	0.75805	0.75784	0.75779	0.75771	0.7576	0.7575	0.75744		10	0.7889	0.77345	0.78767	0.79952	0.80731	0.81116	0.81278	0.8134	0.81365	0.81371	0.8137
	20	0.75261	0.77696	0.78341	0.78266	0.78428	0.78773	0.79055	0.79237	0.7934	0.79402	0.79437		20	0.7696	0.76443	0.77886	0.79572	0.81215	0.82365	0.83062	0.83478	0.83681	0.83787	0.83845
	30	0.75175	0.77947	0.78495	0.78891	0.79389	0.79856	0.80167	0.80365	0.80488	0.80558	0.80599		30	0.76224	0.76143	0.77782	0.79405	0.81206	0.82524	0.83294	0.83712	0.83937	0.84054	0.84115
	40	0.75098	0.77503	0.78415	0.78934	0.79376	0.79805	0.8014	0.80362	0.80509	0.80594	0.80643		40	0.76015	0.76468	0.78569	0.79894	0.81506	0.82726	0.83439	0.83832	0.84042	0.84151	0.8421
	50	0.75358	0.77501	0.78208	0.78433	0.78963	0.79576	0.80043	0.80359	0.80556	0.8067	0.80735		50	0.75727	0.7737	0.78996	0.8009	0.81509	0.82605	0.83268	0.8363	0.8382	0.8392	0.83974
	Total_bell													Total_bell
	Prediction Accuracy													Prediction Accuracy
		0.1	1	2	3	4	5	6	7	8	9	10			0.1	1	2	3	4	5	6	7	8	9	10
cost	1	-0.0775824	-0.0530832	-0.0657424	-0.0742426	-0.0785834	-0.0811012	-0.0826152	-0.0835334	-0.0841024	-0.0844654	-0.084702		1	0.162194	0.15053	0.12086	0.06218	0.0009392	-0.0437546	-0.0695499	-0.0829744	-0.0899542	-0.0938404	-0.096158
	10	0.0515171	0.108158	0.0830256	0.0588319	0.0353124	0.0057464	-0.0260142	-0.0521784	-0.0703278	-0.0818654	-0.0891816		10	0.171088	0.199308	0.168212	0.117152	0.0611084	0.00950508	-0.0313478	-0.0600614	-0.07811	-0.0888714	-0.095327
	20	0.104463	0.118317	0.103153	0.0866788	0.0600535	0.0329424	0.0016012	-0.0305825	-0.0575279	-0.0768224	-0.0896248		20	0.199652	0.238586	0.198278	0.146338	0.0913502	0.039256	-0.0092758	-0.0484694	-0.0749806	-0.0911444	-0.100767
	30	0.122804	0.111094	0.0935544	0.0596548	0.0368688	0.013509	-0.0145224	-0.0442173	-0.069711	-0.088051	-0.100036		30	0.215006	0.24365	0.199906	0.15001	0.100858	0.0527248	0.0037186	-0.0410343	-0.0737346	-0.0942814	-0.106472
	40	0.130058	0.107837	0.0770094	0.0462078	0.022316	0.0013268	-0.023269	-0.0507692	-0.0751778	-0.0927238	-0.104119		40	0.220576	0.24132	0.199378	0.145098	0.0967562	0.0511288	0.0047246	-0.0395459	-0.0739028	-0.0961426	-0.109398
	50	0.134676	0.100864	0.0645027	0.0365208	0.0165674	-0.00356896	-0.0284642	-0.055841	-0.079593	-0.0964924	-0.107474		50	0.22332	0.238154	0.183848	0.131963	0.0874684	0.0461883	0.0028638	-0.0398801	-0.0743917	-0.0975608	-0.111538
	Index of reproducibility													Index of reproducibility
		0.1	1	2	3	4	5	6	7	8	9	10			0.1	1	2	3	4	5	6	7	8	9	10
cost	1	0.84318	0.84466	0.85408	0.86373	0.86845	0.87198	0.87421	0.87546	0.87618	0.87661	0.87687		1	0.86753	0.87811	0.89676	0.90808	0.91303	0.91533	0.91695	0.91785	0.91834	0.91861	0.91877
	10	0.84835	0.84382	0.86468	0.87432	0.87868	0.88155	0.88369	0.88527	0.88621	0.88676	0.88709		10	0.85196	0.87284	0.89387	0.90731	0.91559	0.92033	0.92319	0.9248	0.92571	0.92624	0.92654
	20	0.83149	0.83403	0.86517	0.87863	0.88247	0.88419	0.88534	0.88625	0.88695	0.88746	0.88776		20	0.86089	0.86561	0.89094	0.90431	0.91185	0.91608	0.91871	0.92027	0.92113	0.92161	0.9219
	30	0.8281	0.83049	0.86742	0.88188	0.88627	0.88785	0.88895	0.88998	0.89072	0.89123	0.89154		30	0.86137	0.8653	0.89387	0.90777	0.91571	0.9206	0.92344	0.92506	0.926	0.92654	0.92686
	40	0.82305	0.83441	0.87249	0.88454	0.88621	0.88562	0.88573	0.88607	0.88636	0.88659	0.88675		40	0.85529	0.87022	0.89857	0.91378	0.92172	0.92609	0.92862	0.93009	0.93095	0.93146	0.93176
	50	0.81751	0.84111	0.87401	0.88481	0.8872	0.88701	0.88663	0.88642	0.88638	0.88641	0.88646		50	0.85019	0.86797	0.8955	0.91035	0.91785	0.92211	0.92464	0.92611	0.92699	0.92751	0.92781
	Diff_bell													Diff_bell
	Prediction Accuracy													Prediction Accuracy
		0.1	1	2	3	4	5	6	7	8	9	10			0.1	1	2	3	4	5	6	7	8	9	10
cost	1	-0.10056	-0.089206	-0.098507	-0.125703	-0.146881	-0.155106	-0.159107	-0.16195	-0.163462	-0.164284	-0.164844		1	-0.0375106	0.032136	0.0506442	0.0311734	-0.0134654	-0.0637283	-0.103544	-0.129967	-0.146184	-0.156046	-0.162162
	10	-0.102529	-0.0895764	-0.0854316	-0.100149	-0.125551	-0.146507	-0.15904	-0.165438	-0.168662	-0.170258	-0.171246		10	-0.000215	0.043821	0.066118	0.0550944	0.022722	-0.0229912	-0.0681772	-0.103766	-0.128142	-0.143708	-0.153533
	20	-0.103475	-0.075232	-0.0670104	-0.0782708	-0.103251	-0.130428	-0.150032	-0.1609	-0.166442	-0.16934	-0.171012		20	0.003034	0.0715214	0.086289	0.0777169	0.0445694	-0.0076844	-0.0630842	-0.107692	-0.137933	-0.15714	-0.169254
	30	-0.103802	-0.0629718	-0.050465	-0.0569226	-0.083713	-0.117112	-0.143827	-0.160584	-0.170105	-0.175502	-0.17881		30	0.0073352	0.0526658	0.0609022	0.056335	0.0283148	-0.0172359	-0.0673702	-0.110016	-0.140243	-0.159856	-0.172384
	40	-0.103936	-0.0547356	-0.0402102	-0.0489842	-0.077421	-0.111533	-0.139709	-0.158436	-0.169678	-0.176455	-0.18076		40	0.0044734	0.0397896	0.050886	0.0424574	0.0158468	-0.0277958	-0.0761386	-0.116928	-0.145702	-0.164463	-0.17642
	50	-0.103996	-0.0427754	-0.0293969	-0.0458114	-0.0745002	-0.108797	-0.137988	-0.157891	-0.170076	-0.177419	-0.182068		50	-0.0012834	0.038056	0.0414918	0.0388174	0.0130478	-0.0300592	-0.0778832	-0.118504	-0.147305	-0.166096	-0.178092
	Index of reproducibility													Index of reproducibility
		0.1	1	2	3	4	5	6	7	8	9	10			0.1	1	2	3	4	5	6	7	8	9	10
cost	1	0.76724	0.76736	0.76802	0.76738	0.76876	0.77021	0.77058	0.77067	0.77075	0.77076	0.77078		1	0.71349	0.72201	0.71222	0.69813	0.68912	0.6849	0.68299	0.68232	0.68205	0.68191	0.68182
	10	0.75137	0.762	0.76626	0.768	0.76933	0.77015	0.77056	0.77067	0.77073	0.77076	0.77078		10	0.71299	0.73036	0.72393	0.70889	0.6987	0.69383	0.69058	0.68886	0.68799	0.6875	0.68722
	20	0.74919	0.76814	0.77412	0.77307	0.77247	0.77233	0.77173	0.77113	0.77078	0.77048	0.77028		20	0.71191	0.74177	0.72585	0.70742	0.69285	0.68518	0.68229	0.68134	0.68097	0.68077	0.68063
	30	0.74829	0.77172	0.77726	0.77776	0.77629	0.77432	0.77253	0.77122	0.77035	0.76974	0.76938		30	0.71231	0.72588	0.71584	0.69873	0.68083	0.67021	0.66491	0.6625	0.6614	0.66087	0.6606
	40	0.74782	0.7686	0.77665	0.77645	0.77539	0.77436	0.77372	0.77318	0.77282	0.77251	0.77241		40	0.71841	0.72374	0.71513	0.69598	0.67784	0.66598	0.6587	0.65472	0.65266	0.65152	0.65089
	50	0.74751	0.77077	0.78325	0.78332	0.78308	0.78249	0.78182	0.78128	0.78103	0.78101	0.78101		50	0.72197	0.72475	0.71716	0.702	0.68426	0.6705	0.66159	0.65619	0.65311	0.65135	0.65033

## Sheet: Supplementary Figure 4
Supplementary Figure 4
Prediction accuracy and reproducibility for the performed SVR-LSM models (delta_1)
These date were plotted using the matlab's surface plot function.
			Line bisection estimates
			gamma
			Prediction Accuracy
				0.1	1	2	3	4	5	6	7	8	9	10
		cost	1	0.264414	0.35095	0.331854	0.271646	0.176218	0.08715	0.0265709	-0.0084362	-0.0283897	-0.0396114	-0.045826
			10	0.406112	0.469416	0.459756	0.428426	0.376366	0.308514	0.238698	0.171918	0.11096	0.0571632	0.0114112
			20	0.436992	0.458108	0.452944	0.428296	0.377752	0.30933	0.235038	0.163262	0.0972728	0.0390052	-0.010522
			30	0.44634	0.454308	0.449976	0.41861	0.368544	0.30021	0.224302	0.149348	0.0800171	0.0191916	-0.03173
			40	0.44626	0.452552	0.434796	0.406818	0.355944	0.28677	0.208984	0.131509	0.0603746	-0.0008678	-0.0500708
			50	0.445032	0.445474	0.426298	0.394816	0.345062	0.279176	0.20385	0.127522	0.0566494	-0.0042602	-0.0533076
			Index of Reproducibility
				0.1	1	2	3	4	5	6	7	8	9	10
		cost	1	0.93031	0.92005	0.92813	0.92901	0.93021	0.93076	0.93137	0.93186	0.93235	0.93273	0.93301
			10	0.8818	0.84602	0.88787	0.915	0.92894	0.93582	0.9395	0.9417	0.94299	0.94383	0.9444
			20	0.84921	0.82755	0.87538	0.90884	0.92549	0.93345	0.93742	0.9396	0.94093	0.94178	0.94234
			30	0.82509	0.82393	0.87753	0.91149	0.92927	0.93779	0.94201	0.94429	0.94564	0.94655	0.94719
			40	0.81095	0.8305	0.87243	0.91047	0.92943	0.93756	0.94131	0.94319	0.94434	0.94507	0.94554
			50	0.80724	0.83064	0.87129	0.90988	0.92885	0.93809	0.94242	0.94462	0.94594	0.94682	0.94737
			Total_bell
			Prediction Accuracy
				0.1	1	2	3	4	5	6	7	8	9	10
		cost	1	0.35804	0.372538	0.366728	0.324928	0.226393	0.119707	0.0395798	-0.0103546	-0.0398877	-0.0575564	-0.0684034
			10	0.404562	0.464156	0.45312	0.425052	0.377186	0.308606	0.227751	0.148103	0.0796232	0.0253858	-0.0153646
			20	0.42166	0.45059	0.436942	0.417604	0.387736	0.343284	0.283942	0.21377	0.14127	0.0737934	0.0171664
			30	0.443006	0.434272	0.41997	0.406274	0.38178	0.34297	0.290368	0.226842	0.156601	0.0864264	0.0241692
			40	0.450752	0.421912	0.40888	0.39991	0.37927	0.343974	0.29541	0.234972	0.165756	0.0941198	0.028441
			50	0.455858	0.408732	0.401652	0.395504	0.37441	0.339626	0.292346	0.233428	0.165604	0.0950896	0.0300166
			Index of reproducibility
				0.1	1	2	3	4	5	6	7	8	9	10
		cost	1	0.91803	0.92265	0.9327	0.94348	0.9477	0.94856	0.94857	0.94857	0.94855	0.94849	0.94843
			10	0.88542	0.88129	0.91364	0.93912	0.95068	0.95549	0.95745	0.95835	0.95873	0.9589	0.95894
			20	0.86907	0.85046	0.89199	0.92737	0.94632	0.9555	0.95994	0.96205	0.96313	0.9637	0.96398
			30	0.85942	0.83467	0.87505	0.91872	0.94334	0.95487	0.9603	0.96294	0.96435	0.96512	0.96555
			40	0.85003	0.8214	0.86595	0.91336	0.93918	0.95156	0.95763	0.96076	0.9624	0.96334	0.96388
			50	0.84306	0.81241	0.86257	0.90964	0.93677	0.94989	0.95641	0.95978	0.96161	0.96262	0.96319
			Diff_bell
			Prediction Accuracy
				0.1	1	2	3	4	5	6	7	8	9	10
		cost	1	0.374644	0.373168	0.332344	0.268928	0.173332	0.079472	0.0092666	-0.0367944	-0.0662046	-0.0846768	-0.0959924
			10	0.369768	0.349882	0.341918	0.324528	0.292576	0.249474	0.194624	0.131576	0.0681983	0.0133434	-0.0296386
			20	0.361822	0.359454	0.35202	0.333772	0.303222	0.264912	0.217302	0.161073	0.100254	0.0414808	-0.0093267
			30	0.353722	0.367014	0.3587	0.339058	0.3085	0.267322	0.218358	0.161668	0.100226	0.0403311	-0.0111996
			40	0.348386	0.365968	0.35941	0.341748	0.30835	0.265786	0.214894	0.157101	0.0950486	0.0351117	-0.0162978
			50	0.345088	0.366234	0.364668	0.34598	0.313266	0.268896	0.215652	0.15555	0.091911	0.03119	-0.020432
			Index of reproducibility
				0.1	1	2	3	4	5	6	7	8	9	10
		cost	1	0.89399	0.88716	0.90167	0.91094	0.91454	0.91605	0.91683	0.91737	0.91772	0.91795	0.9181
			10	0.8508	0.85388	0.88807	0.91291	0.92729	0.93573	0.94057	0.94344	0.94525	0.94632	0.94698
			20	0.84967	0.83715	0.87688	0.91142	0.93379	0.94562	0.95178	0.95522	0.95728	0.95847	0.95924
			30	0.84053	0.8332	0.8767	0.91538	0.93742	0.94889	0.95494	0.9582	0.96008	0.96123	0.96192
			40	0.82618	0.83319	0.88537	0.92028	0.94049	0.95086	0.95628	0.95919	0.96085	0.96177	0.96235
			50	0.81468	0.8408	0.88912	0.92144	0.94155	0.95192	0.95728	0.96029	0.96202	0.96305	0.96366

## Sheet: Supplementary Figure 5
Supplementary Figure 5
Raw behavioral data for the comparison between the parietal group (P) and the medial frontal cortex group (MFC) (Total_bell)
			Patient	Total_bell
				A1	A2	A3
			P_1	2	4	0
			P_2	0	15	1
			P_3	4	7	4
			P_4	2	14	4
			P_5	0	5	0
			P_6	15	2	3
			P_7	1	7	10
			P_8	4	9	2
			P_9	0	12	12
			P_10	0	12	2
			P_11	0	17	1
			P_12	0	2	0
			P_13	0	17	1
			P_14	0	0	0
			P_15	3	9	7
			P_16	1	19	4
			P_17	1	11	1
			P_18	1	3	0
			MFC_1	2	4	1
			MFC_2	1	12	0
			MFC_3	0	17	0
			MFC_4	1	1	0
			MFC_5	0	17	0
			MFC_6	2	4	2
			MFC_7	0	12	0
			MFC_8	1	4	2
			MFC_9	0	13	4
			MFC_10	0	5	1
			MFC_11	5	13	5
			MFC_12	0	6	1
			MFC_13	8	18	5
			MFC_14	0	22	3
			MFC_15	0	5	1
			MFC_16	0	4	2
			MFC_17	0	16	0
			MFC_18	1	3	2
			MFC_19	8	10	5
			MFC_20	2	18	7
			MFC_21	1	15	2

## Sheet: Supplementary Table 3
	Supplementary Table 3
	Raw behavioral data for each assessment {A1, A2, A3} and for each delta measure {delta1, delta2}
	ID	Line Bisection					Total_bell					Diff_bell
		A1	A2	A3	Delta_1	Delta_2	A1	A2	A3	Delta_1	Delta_2	A1	A2	A3	Delta_1	Delta_2
	AA	3	5.8	3.7	2.8	0.7	0	0	0	0	0	0	0	0	0	0
	AB	-0.4	1.8	2	2.2	2.4	2	4	0	2	-2	2	-2	0	-4	-2
	AC	-3.5	12.9	-4	16.4	-0.5	0	6	2	6	2	0	-2	-2	-2	-2
	AD	-0.75	1.2	-1	1.95	-0.25	1	2	0	1	-1	1	0	0	-1	-1
	AE	1	1.5	3	0.5	2	0	1	0	1	0	0	1	0	1	0
	AF	-0.7	-4.7	-0.5	-4	0.2	2	5	0	3	-2	0	-1	0	-1	0
	AG	0.9	0.4	0.8	-0.5	-0.1	4	4	4	0	0	0	0	2	0	2
	AH	-4	-4.1	-4	-0.1	0	2	4	1	2	-1	0	4	-1	4	-1
	AI	-6.2	-4.5	-4.9	1.7	1.3	3	3	5	0	2	-1	-1	-3	0	-2
	AJ	1.7	18.1	3.14	16.4	1.44	0	15	1	15	1	0	11	-1	11	-1
	AK	2.1	2.8	2.1	0.7	0	1	3	0	2	-1	1	3	0	2	-1
	AL	6	9.5	6.2	3.5	0.2	4	7	4	3	0	4	7	0	3	-4
	AM	-1	-2.6	-1	-1.6	0	1	12	0	11	-1	-1	6	0	7	1
	AN	-4.8	-2.1	-3.4	2.7	1.4	2	6	4	4	2	0	2	2	2	2
	AO	-2.9	-3	-1.2	-0.1	1.7	3	2	1	-1	-2	-1	-2	1	-1	2
	AP	1	-7	-4.7	-8	-5.7	4	0	5	-4	1	2	0	-3	-2	-5
	AQ	-0.62	6.7	-1.2	7.32	-0.58	5	20	1	15	-4	-3	14	-1	17	2
	AR	-0.7	8.8	8.8	9.5	9.5	1	15	2	14	1	1	13	2	12	1
	AS	-1.5	-1.8	-1.5	-0.3	0	1	0	0	-1	-1	-1	0	0	1	1
	AT	-1.8	-6.2	-5.4	-4.4	-3.6	4	6	1	2	-3	1	2	1	1	0
	AU	-2.5	-4.3	-3.4	-1.8	-0.9	1	0	0	-1	-1	0	0	0	0	0
	AV	-1.4	0.8	-4.2	2.2	-2.8	3	0	0	-3	-3	1	0	0	-1	-1
	AW	0.1	-0.8	0.1	-0.9	0	3	4	2	1	-1	-1	-2	0	-1	1
	AX	0.4	1	0.1	0.6	-0.3	2	2	1	0	-1	0	0	1	0	1
	AY	-5	-1.9	-2.4	3.1	2.6	1	3	0	2	-1	1	-1	0	-2	-1
	AZ	-0.5	0	3	0.5	3.5	4	5	5	1	1	4	5	3	1	-1
	BA	-4.2	1.8	-6.8	6	-2.6	4	7	5	3	1	0	1	1	1	1
	BB	2.3	10.8	4.2	8.5	1.9	6	4	4	-2	-2	4	3	3	-1	-1
	BC	1.7	8	0.4	6.3	-1.3	3	8	0	5	-3	-2	2	0	4	2
	BD	-1.7	-4.2	-3.8	-2.5	-2.1	1	1	3	0	2	1	1	-1	0	-2
	BE	1.9	8.6	11.6	6.7	9.7	2	14	4	12	2	0	4	0	4	0
	BF	0.3	-0.7	-2	-1	-2.3	7	12	4	5	-3	1	2	-3	1	-4
	BG	0.6	9.1	-1.4	8.5	-2	0	5	0	5	0	0	-1	0	-1	0
	BH	-1.8	3.8	1.8	5.6	3.6	3	11	2	8	-1	3	5	-2	2	-5
	BI	-0.3	8.6	-3.1	8.9	-2.8	10	7	3	-3	-7	1	3	-1	2	-2
	BJ	-3.5	-2.4	-1.7	1.1	1.8	1	0	0	-1	-1	-1	0	0	1	1
	BK	-1.2	-3.6	-2.2	-2.4	-1	1	3	2	2	1	1	1	2	0	1
	BL	-1.8	1.2	-1.2	3	0.6	0	5	2	5	2	0	-1	0	-1	0
	BM	-0.3	3	-1.1	3.3	-0.8	0	2	0	2	0	0	0	0	0	0
	BN	-3.4	-4.2	-6.7	-0.8	-3.3	0	3	5	3	5	0	1	-3	1	-3
	BO	0.4	2.3	-0.5	1.9	-0.9	5	5	5	0	0	-1	1	-1	2	0
	BP	-0.9	1.6	-1.9	2.5	-1	0	12	1	12	1	0	10	1	10	1
	BQ	3.8	3.9	3.6	0.1	-0.2	0	17	0	17	0	0	15	0	15	0
	BR	-3.3	1.8	-6.3	5.1	-3	15	2	3	-13	-12	-5	2	3	7	8
	BS	-2.8	-0.8	-2.6	2	0.2	1	2	0	1	-1	-1	2	0	3	1
	BT	-1.1	0.2	0	1.3	1.1	1	1	0	0	-1	-1	-1	0	0	1
	BU	0.4	1.1	0	0.7	-0.4	0	1	0	1	0	0	1	0	1	0
	BV	-3.8	-4.1	-6.2	-0.3	-2.4	0	5	1	5	1	-1	3	-1	4	0
	BW	-0.7	-0.7	-2.3	0	-1.6	3	0	1	-3	-2	-3	0	-1	3	2
	BX	-1.7	-3.7	-2.3	-2	-0.6	3	2	2	-1	-1	-1	0	0	1	1
	BY	0.8	-1.6	-1.6	-2.4	-2.4	1	1	1	0	0	0	0	-1	0	-1
	BZ	-6.5	-6.8	-4.2	-0.3	2.3	5	6	3	1	-2	-1	-4	0	-3	1
	CA	2.1	-2.1	2.5	-4.2	0.4	1	5	4	4	3	-1	-3	0	-2	1
	CB	-3.8	1.7	-2.1	5.5	1.7	1	7	10	6	9	-1	-3	6	-2	7
	CC	-6.8	-5.7	-5.7	1.1	1.1	0	0	0	0	0	0	0	0	0	0
	CD	-1.2	0.4	-1	1.6	0.2	0	16	0	16	0	0	6	0	6	0
	CE	0.2	-0.8	-0.7	-1	-0.9	2	2	1	0	-1	2	2	1	0	-1
	CF	1.7	-2.1	1.5	-3.8	-0.2	0	3	3	3	3	0	-3	-1	-3	-1
	CG	-0.6	-4.2	-0.5	-3.6	0.1	0	5	2	5	2	0	-1	0	-1	0
	CH	-3.1	6.5	0.3	9.6	3.4	4	9	2	5	-2	-2	7	0	9	2
	CI	1.1	-0.8	-0.9	-1.9	-2	7	6	3	-1	-4	1	2	1	1	0
	CJ	1.9	2.5	-0.8	0.6	-2.7	0	5	0	5	0	0	1	0	1	0
	CK	0.2	0.2	2.2	0	2	2	2	0	0	-2	0	0	0	0	0
	CL	-3.6	-7.1	-3.2	-3.5	0.4	3	5	3	2	0	-1	3	3	4	4
	CM	-1.3	0.4	-0.9	1.7	0.4	1	3	2	2	1	1	1	2	0	1
	CN	-2.2	-2.2	-1.4	0	0.8	3	2	3	-1	0	-1	2	-1	3	0
	CO	0.6	3.8	2.1	3.2	1.5	0	9	2	9	2	-2	8	0	10	2
	CP	-4.2	-5.2	-4	-1	0.2	1	1	0	0	-1	-1	1	0	2	1
	CQ	-1	-2.14	-1.2	-1.14	-0.2	0	2	2	2	2	0	-2	2	-2	2
	CR	-1	1	-0.2	2	0.8	0	17	0	17	0	0	15	0	15	0
	CS	-0.8	34.7	17.1	35.5	17.9	0	12	12	12	12	0	6	4	6	4
	CT	-1.2	-2.1	-1.9	-0.9	-0.7	3	0	1	-3	-2	-1	0	1	1	2
	CU	-0.1	-1.6	-2	-1.5	-1.9	2	4	2	2	0	-2	2	-2	4	0
	CV	-0.4	-1.9	-3.4	-1.5	-3	4	0	0	-4	-4	4	0	0	-4	-4
	CW	2.5	7.8	-1.3	5.3	-3.8	8	3	2	-5	-6	0	1	0	1	0
	CX	1.1	12.2	0.7	11.1	-0.4	0	12	2	12	2	0	6	0	6	0
	CY	-0.7	8.6	4.6	9.3	5.3	3	1	6	-2	3	1	1	4	0	3
	CZ	0.5	2	0.5	1.5	0	0	2	0	2	0	0	0	0	0	0
	DA	-1.3	-8	-1.25	-6.7	0.05	3	4	3	1	0	-3	2	1	5	4
	DB	-1.1	-1.4	-1.1	-0.3	0	0	6	3	6	3	0	0	1	0	1
	DC	-1.7	-4.7	-1.7	-3	0	6	3	1	-3	-5	-2	-3	1	-1	3
	DD	-2.2	1.8	-2.5	4	-0.3	0	12	0	12	0	0	6	0	6	0
	DE	-1.2	-6	-3	-4.8	-1.8	1	2	1	1	0	1	2	1	1	0
	DF	-0.2	-1.7	-1.5	-1.5	-1.3	2	0	2	-2	0	-2	0	-2	2	0
	DG	0.6	0.4	2	-0.2	1.4	8	10	5	2	-3	2	0	-1	-2	-3
	DH	0.6	0.7	-0.9	0.1	-1.5	1	3	1	2	0	-1	-1	-1	0	0
	DI	-0.9	-5.4	-1.2	-4.5	-0.3	1	4	2	3	1	1	4	0	3	-1
	DJ	0.5	1.25	0.4	0.75	-0.1	3	6	9	3	6	1	2	1	1	0
	DK	-2.4	-0.9	-4.1	1.5	-1.7	4	3	1	-1	-3	2	1	1	-1	-1
	DL	-1.2	-6.8	-1.3	-5.6	-0.1	2	2	2	0	0	0	2	0	2	0
	DM	-1	4.6	-1.7	5.6	-0.7	0	13	4	13	4	0	3	4	3	4
	DN	-3	-8.1	-5.7	-5.1	-2.7	0	5	1	5	1	0	3	-1	3	-1
	DO	-2.2	3	3.3	5.2	5.5	0	17	1	17	1	0	15	1	15	1
	DP	-3.9	1.2	-1.7	5.1	2.2	0	2	0	2	0	0	0	0	0	0
	DQ	-1.9	0.5	-1.9	2.4	0	5	13	5	8	0	1	3	-1	2	-2
	DR	-1.4	1.4	-1.6	2.8	-0.2	0	6	1	6	1	0	0	-1	0	-1
	DS	-1.1	19.3	1	20.4	2.1	0	17	1	17	1	0	13	1	13	1
	DT	-1.7	-4.6	-0.4	-2.9	1.3	1	0	0	-1	-1	-1	0	0	1	1
	DU	-3.2	2.3	2.6	5.5	5.8	8	18	5	10	-3	4	12	-1	8	-5
	DV	-3.4	-0.8	1.6	2.6	5	3	1	2	-2	-1	1	-1	-2	-2	-3
	DW	0.9	0	-1.9	-0.9	-2.8	10	8	2	-2	-8	2	6	-2	4	-4
	DX	0.1	0.2	0.3	0.1	0.2	0	3	2	3	2	0	1	0	1	0
	DY	-3.6	-0.4	-3.8	3.2	-0.2	8	1	1	-7	-7	0	1	1	1	1
	DZ	-3.7	1.1	-3.2	4.8	0.5	0	22	3	22	3	-2	8	1	10	3
	EA	-1.5	-0.1	-1	1.4	0.5	2	18	7	16	5	-2	18	3	20	5
	EB	-1.4	-1.5	-1.4	-0.1	0	5	2	0	-3	-5	-1	2	0	3	1
	EC	0	2.9	3.1	2.9	3.1	0	5	1	5	1	0	5	-1	5	-1
	ED	-2	-2.2	-2	-0.2	0	4	3	1	-1	-3	-2	-1	-1	1	1
	EE	-2	1.6	-0.5	3.6	1.5	0	0	0	0	0	0	0	0	0	0
	EF	-0.8	0.1	1.1	0.9	1.9	2	9	7	7	5	2	1	1	-1	-1
	EG	0	5.25	0	5.25	0	3	9	7	6	4	-3	1	-3	4	0
	EH	1.94	1.9	1.5	-0.04	-0.44	0	6	5	6	5	0	0	1	0	1
	EI	-1.4	-2	-2.7	-0.6	-1.3	1	0	1	-1	0	1	0	-1	-1	-2
	EJ	0.76	1.7	-0.4	0.94	-1.16	3	1	1	-2	-2	1	1	1	0	0
	EK	4.8	-0.2	-9	-5	-13.8	10	10	10	0	0	0	6	5	6	5
	EL	-3.1	-2.6	-2.7	0.5	0.4	2	1	0	-1	-2	0	1	1	1	1
	EM	3.3	5.2	4.2	1.9	0.9	2	3	1	1	-1	0	1	1	1	1
	EN	0	0.9	0	0.9	0	1	1	0	0	-1	1	1	0	0	-1
	EO	-1.2	-2.6	-1.2	-1.4	0	0	3	0	3	0	0	-1	0	-1	0
	EP	-2.9	9	-6.5	11.9	-3.6	1	19	4	18	3	1	11	-2	10	-3
	EQ	3.9	3.4	3.3	-0.5	-0.6	2	2	0	0	-2	0	2	0	2	0
	ER	-5.1	-4.7	-6.4	0.4	-1.3	1	11	1	10	0	-1	5	1	6	2
	ES	-0.9	1.2	-3.4	2.1	-2.5	1	8	3	7	2	1	2	1	1	0
	ET	-4	7	-1.4	11	2.6	1	3	0	2	-1	-1	-1	0	0	1
	EU	-3.5	-1.8	-3.7	1.7	-0.2	2	13	0	11	-2	0	1	0	1	0
	EV	-1.7	1.4	0.1	3.1	1.8	1	6	0	5	-1	-1	4	0	5	1
	EW	0.1	0.6	1.1	0.5	1	0	0	0	0	0	4	2	2	-2	-2
	EX	-0.4	1.2	-0.15	1.6	0.25	0	4	2	4	2	0	2	0	2	0

[truncated: 2 more sheets: Supplementary Table 5, Supplementary Table 6]
